# Supplementary material for: Cross-Reactivity Assessment of Vaccine-Derived SARS-CoV-2 T Cell Responses against BA.2.86 and JN.1
Source: Viruses. 2024 Mar 20;16(3):473. doi: 10.3390/v16030473 (PMC10975570; doi:10.3390/v16030473)
Supplement: Supplementary file 1 [file viruses-16-00473-s001.zip]

Archive with 11 entries (10 files):
- Supp Fig.png
- Supplementary_Table_1.xlsx
- Supplementary_Table_2.xlsx
- Supplementary_Table_3.csv
- Supplementary_Table_4.csv
- __MACOSX/
- __MACOSX/._Supp Fig.png
- __MACOSX/._Supplementary_Table_1.xlsx
- __MACOSX/._Supplementary_Table_2.xlsx
- __MACOSX/._Supplementary_Table_3.csv
- __MACOSX/._Supplementary_Table_4.csv
