# Supplementary material for: Cross-Reactivity Assessment of Vaccine-Derived SARS-CoV-2 T Cell Responses against BA.2.86 and JN.1
Source: Viruses. 2024 Mar 20;16(3):473. doi: 10.3390/v16030473 (PMC10975570; doi:10.3390/v16030473)
Supplement: Supplementary file 1 [file viruses-16-00473-s001.zip › Supplementary_Table_1.xlsx]

## Sheet: class_II_epi_details_all
VOC	Protein	Epitope	Start	End	Variant	Mutations
BA.2.86 and JN.1	S	VLLPLVSSQCVNLTT	6	20	VLLPLVSSQCVNLIT	S:T19I
BA.2.86 and JN.1	S	VNLTTRTQLPPAYTN	16	30	VNLITTTQ---SYTN	S:T19I
BA.2.86 and JN.1	S	VNLTTRTQLPPAYTN	16	30	VNLITTTQ---SYTN	S:R21T
BA.2.86 and JN.1	S	VNLTTRTQLPPAYTN	16	30	VNLITTTQ---SYTN	S:L24-
BA.2.86 and JN.1	S	VNLTTRTQLPPAYTN	16	30	VNLITTTQ---SYTN	S:P25-
BA.2.86 and JN.1	S	VNLTTRTQLPPAYTN	16	30	VNLITTTQ---SYTN	S:P26-
BA.2.86 and JN.1	S	VNLTTRTQLPPAYTN	16	30	VNLITTTQ---SYTN	S:A27S
BA.2.86 and JN.1	S	VSSQCVNLTTRTQLP	11	25	VSSQCVNLITTTQ--	S:T19I
BA.2.86 and JN.1	S	VSSQCVNLTTRTQLP	11	25	VSSQCVNLITTTQ--	S:R21T
BA.2.86 and JN.1	S	VSSQCVNLTTRTQLP	11	25	VSSQCVNLITTTQ--	S:L24-
BA.2.86 and JN.1	S	VSSQCVNLTTRTQLP	11	25	VSSQCVNLITTTQ--	S:P25-
BA.2.86 and JN.1	S	LPLVSSQCVNLTTRTQL	8	24	LPLVSSQCVNLITTTQ-	S:T19I
BA.2.86 and JN.1	S	LPLVSSQCVNLTTRTQL	8	24	LPLVSSQCVNLITTTQ-	S:R21T
BA.2.86 and JN.1	S	LPLVSSQCVNLTTRTQL	8	24	LPLVSSQCVNLITTTQ-	S:L24-
BA.2.86 and JN.1	S	RTQLPPAYTNSFTRG	21	35	TTQ---SYTNSFTRG	S:R21T
BA.2.86 and JN.1	S	RTQLPPAYTNSFTRG	21	35	TTQ---SYTNSFTRG	S:L24-
BA.2.86 and JN.1	S	RTQLPPAYTNSFTRG	21	35	TTQ---SYTNSFTRG	S:P25-
BA.2.86 and JN.1	S	RTQLPPAYTNSFTRG	21	35	TTQ---SYTNSFTRG	S:P26-
BA.2.86 and JN.1	S	RTQLPPAYTNSFTRG	21	35	TTQ---SYTNSFTRG	S:A27S
BA.2.86 and JN.1	S	PPAYTNSFTRGVYYP	25	39	--SYTNSFTRGVYYP	S:P25-
BA.2.86 and JN.1	S	PPAYTNSFTRGVYYP	25	39	--SYTNSFTRGVYYP	S:P26-
BA.2.86 and JN.1	S	PPAYTNSFTRGVYYP	25	39	--SYTNSFTRGVYYP	S:A27S
BA.2.86 and JN.1	S	PPAYTNSFTRGVYYPDKVFR	25	44	--SYTNSFTRGVYYPDKVFR	S:P25-
BA.2.86 and JN.1	S	PPAYTNSFTRGVYYPDKVFR	25	44	--SYTNSFTRGVYYPDKVFR	S:P26-
BA.2.86 and JN.1	S	PPAYTNSFTRGVYYPDKVFR	25	44	--SYTNSFTRGVYYPDKVFR	S:A27S
BA.2.86 and JN.1	S	PPAYTNSFTRGVYYPDKVF	25	43	--SYTNSFTRGVYYPDKVF	S:P25-
BA.2.86 and JN.1	S	PPAYTNSFTRGVYYPDKVF	25	43	--SYTNSFTRGVYYPDKVF	S:P26-
BA.2.86 and JN.1	S	PPAYTNSFTRGVYYPDKVF	25	43	--SYTNSFTRGVYYPDKVF	S:A27S
BA.2.86 and JN.1	S	PAYTNSFTRGVYYPD	26	40	-SYTNSFTRGVYYPD	S:P26-
BA.2.86 and JN.1	S	PAYTNSFTRGVYYPD	26	40	-SYTNSFTRGVYYPD	S:A27S
BA.2.86 and JN.1	S	SVLHSTQDLFLPFFS	46	60	SVLHLTQDLFLPFFS	S:S50L
BA.2.86 and JN.1	S	VYYPDKVFRSSVLHS	36	50	VYYPDKVFRSSVLHL	S:S50L
BA.2.86 and JN.1	S	HSTQDLFLPFFSN	49	61	HLTQDLFLPFFSN	S:S50L
BA.2.86 and JN.1	S	SSVLHSTQDLFLP	45	57	SSVLHLTQDLFLP	S:S50L
BA.2.86 and JN.1	S	VYYPDKVFRSSVLHSTQ	36	52	VYYPDKVFRSSVLHLTQ	S:S50L
BA.2.86 and JN.1	S	TRGVYYPDKVFRSSVLHSTQ	33	52	TRGVYYPDKVFRSSVLHLTQ	S:S50L
BA.2.86 and JN.1	S	KVFRSSVLHSTQDLFLPFFS	41	60	KVFRSSVLHLTQDLFLPFFS	S:S50L
BA.2.86 and JN.1	S	KVFRSSVLHSTQDLF	41	55	KVFRSSVLHLTQDLF	S:S50L
BA.2.86 and JN.1	S	VYYPDKVFRSSVLHSTQD	36	53	VYYPDKVFRSSVLHLTQD	S:S50L
BA.2.86 and JN.1	S	FRSSVLHSTQDLFLPFFS	43	60	FRSSVLHLTQDLFLPFFS	S:S50L
BA.2.86 and JN.1	S	LPFFSNVTWFHAIHV	56	70	LPFFSNVTWFHAI--	S:H69-
BA.2.86 and JN.1	S	LPFFSNVTWFHAIHV	56	70	LPFFSNVTWFHAI--	S:V70-
BA.2.86 and JN.1	S	PFFSNVTWFHAIHVS	57	71	PFFSNVTWFHAI--S	S:H69-
BA.2.86 and JN.1	S	PFFSNVTWFHAIHVS	57	71	PFFSNVTWFHAI--S	S:V70-
BA.2.86 and JN.1	S	NVTWFHAIHVSGTNG	61	75	NVTWFHAI--SGTNG	S:H69-
BA.2.86 and JN.1	S	NVTWFHAIHVSGTNG	61	75	NVTWFHAI--SGTNG	S:V70-
BA.2.86 and JN.1	S	PFFSNVTWFHAIHVSGTNGT	57	76	PFFSNVTWFHAI--SGTNGT	S:H69-
BA.2.86 and JN.1	S	PFFSNVTWFHAIHVSGTNGT	57	76	PFFSNVTWFHAI--SGTNGT	S:V70-
BA.2.86 and JN.1	S	SNVTWFHAIHVSGTN	60	74	SNVTWFHAI--SGTN	S:H69-
BA.2.86 and JN.1	S	SNVTWFHAIHVSGTN	60	74	SNVTWFHAI--SGTN	S:V70-
BA.2.86 and JN.1	S	PFFSNVTWFHAIHVSGTN	57	74	PFFSNVTWFHAI--SGTN	S:H69-
BA.2.86 and JN.1	S	PFFSNVTWFHAIHVSGTN	57	74	PFFSNVTWFHAI--SGTN	S:V70-
BA.2.86 and JN.1	S	WFHAIHVSGTNGTKRFDN	64	81	WFHAI--SGTNGTKRFDN	S:H69-
BA.2.86 and JN.1	S	WFHAIHVSGTNGTKRFDN	64	81	WFHAI--SGTNGTKRFDN	S:V70-
BA.2.86 and JN.1	S	NNATNVVIKVCEFQF	121	135	NNATNVFIKVCEFQF	S:V127F
BA.2.86 and JN.1	S	SLLIVNNATNVVIKV	116	130	SLLIVNNATNVFIKV	S:V127F
BA.2.86 and JN.1	S	VVIKVCEFQFCNDPF	126	140	VFIKVCEFQFCNDPF	S:V127F
BA.2.86 and JN.1	S	VNNATNVVIKVCEFQFC	120	136	VNNATNVFIKVCEFQFC	S:V127F
BA.2.86 and JN.1	S	NVVIKVCEFQFCNDP	125	139	NVFIKVCEFQFCNDP	S:V127F
BA.2.86 and JN.1	S	VIKVCEFQFCNDPFLGVY	127	144	FIKVCEFQFCNDPFLDV-	S:V127F
BA.2.86 and JN.1	S	VIKVCEFQFCNDPFLGVY	127	144	FIKVCEFQFCNDPFLDV-	S:G142D
BA.2.86 and JN.1	S	VIKVCEFQFCNDPFLGVY	127	144	FIKVCEFQFCNDPFLDV-	S:Y144-
BA.2.86 and JN.1	S	CEFQFCNDPFLGVYY	131	145	CEFQFCNDPFLDV-Y	S:G142D
BA.2.86 and JN.1	S	CEFQFCNDPFLGVYY	131	145	CEFQFCNDPFLDV-Y	S:Y144-
BA.2.86 and JN.1	S	LGVYYHKNNKSWMES	141	155	LDV-YHKNNKSWMES	S:G142D
BA.2.86 and JN.1	S	LGVYYHKNNKSWMES	141	155	LDV-YHKNNKSWMES	S:Y144-
BA.2.86 and JN.1	S	FQFCNDPFLGVYY	133	145	FQFCNDPFLDV-Y	S:G142D
BA.2.86 and JN.1	S	FQFCNDPFLGVYY	133	145	FQFCNDPFLDV-Y	S:Y144-
BA.2.86 and JN.1	S	QFCNDPFLGVYYHKNNK	134	150	QFCNDPFLDV-YHKNNK	S:G142D
BA.2.86 and JN.1	S	QFCNDPFLGVYYHKNNK	134	150	QFCNDPFLDV-YHKNNK	S:Y144-
BA.2.86 and JN.1	S	LGVYYHKNNKSWMESEF	141	157	LDV-YHKNNKSWMESES	S:G142D
BA.2.86 and JN.1	S	LGVYYHKNNKSWMESEF	141	157	LDV-YHKNNKSWMESES	S:Y144-
BA.2.86 and JN.1	S	LGVYYHKNNKSWMESEF	141	157	LDV-YHKNNKSWMESES	S:F157S
BA.2.86 and JN.1	S	KVCEFQFCNDPFLGVYYHK	129	147	KVCEFQFCNDPFLDV-YHK	S:G142D
BA.2.86 and JN.1	S	KVCEFQFCNDPFLGVYYHK	129	147	KVCEFQFCNDPFLDV-YHK	S:Y144-
BA.2.86 and JN.1	S	FQFCNDPFLGVYYHK	133	147	FQFCNDPFLDV-YHK	S:G142D
BA.2.86 and JN.1	S	FQFCNDPFLGVYYHK	133	147	FQFCNDPFLDV-YHK	S:Y144-
BA.2.86 and JN.1	S	FQFCNDPFLGVYYHKNNK	133	150	FQFCNDPFLDV-YHKNNK	S:G142D
BA.2.86 and JN.1	S	FQFCNDPFLGVYYHKNNK	133	150	FQFCNDPFLDV-YHKNNK	S:Y144-
BA.2.86 and JN.1	S	KVCEFQFCNDPFLGVYYHKN	129	148	KVCEFQFCNDPFLDV-YHKN	S:G142D
BA.2.86 and JN.1	S	KVCEFQFCNDPFLGVYYHKN	129	148	KVCEFQFCNDPFLDV-YHKN	S:Y144-
BA.2.86 and JN.1	S	CNDPFLGVYYHKNNK	136	150	CNDPFLDV-YHKNNK	S:G142D
BA.2.86 and JN.1	S	CNDPFLGVYYHKNNK	136	150	CNDPFLDV-YHKNNK	S:Y144-
BA.2.86 and JN.1	S	QFCNDPFLGVYYHKNNKS	134	151	QFCNDPFLDV-YHKNNKS	S:G142D
BA.2.86 and JN.1	S	QFCNDPFLGVYYHKNNKS	134	151	QFCNDPFLDV-YHKNNKS	S:Y144-
BA.2.86 and JN.1	S	HKNNKSWMESEFRVY	146	160	HKNNKSWMESESGVY	S:F157S
BA.2.86 and JN.1	S	HKNNKSWMESEFRVY	146	160	HKNNKSWMESESGVY	S:R158G
BA.2.86 and JN.1	S	NKSWMESEFRVYSSA	149	163	NKSWMESESGVYSSA	S:F157S
BA.2.86 and JN.1	S	NKSWMESEFRVYSSA	149	163	NKSWMESESGVYSSA	S:R158G
BA.2.86 and JN.1	S	SWMESEFRVYSSANN	151	165	SWMESESGVYSSANN	S:F157S
BA.2.86 and JN.1	S	SWMESEFRVYSSANN	151	165	SWMESESGVYSSANN	S:R158G
BA.2.86 and JN.1	S	EFRVYSSANNCTFEY	156	170	ESGVYSSANNCTFEY	S:F157S
BA.2.86 and JN.1	S	EFRVYSSANNCTFEY	156	170	ESGVYSSANNCTFEY	S:R158G
BA.2.86 and JN.1	S	FKIYSKHTPINLVRD	201	215	FKIYSKHTPI-IGRD	S:N211-
BA.2.86 and JN.1	S	FKIYSKHTPINLVRD	201	215	FKIYSKHTPI-IGRD	S:L212I
BA.2.86 and JN.1	S	FKIYSKHTPINLVRD	201	215	FKIYSKHTPI-IGRD	S:V213G
BA.2.86 and JN.1	S	KHTPINLVRDLPQGF	206	220	KHTPI-IGRDFPQGF	S:N211-
BA.2.86 and JN.1	S	KHTPINLVRDLPQGF	206	220	KHTPI-IGRDFPQGF	S:L212I
BA.2.86 and JN.1	S	KHTPINLVRDLPQGF	206	220	KHTPI-IGRDFPQGF	S:V213G
BA.2.86 and JN.1	S	KHTPINLVRDLPQGF	206	220	KHTPI-IGRDFPQGF	S:L216F
BA.2.86 and JN.1	S	NLVRDLPQGFSALEP	211	225	-IGRDFPQGFSALEP	S:N211-
BA.2.86 and JN.1	S	NLVRDLPQGFSALEP	211	225	-IGRDFPQGFSALEP	S:L212I
BA.2.86 and JN.1	S	NLVRDLPQGFSALEP	211	225	-IGRDFPQGFSALEP	S:V213G
BA.2.86 and JN.1	S	NLVRDLPQGFSALEP	211	225	-IGRDFPQGFSALEP	S:L216F
BA.2.86 and JN.1	S	SKHTPINLVRDLPQG	205	219	SKHTPI-IGRDFPQG	S:N211-
BA.2.86 and JN.1	S	SKHTPINLVRDLPQG	205	219	SKHTPI-IGRDFPQG	S:L212I
BA.2.86 and JN.1	S	SKHTPINLVRDLPQG	205	219	SKHTPI-IGRDFPQG	S:V213G
BA.2.86 and JN.1	S	SKHTPINLVRDLPQG	205	219	SKHTPI-IGRDFPQG	S:L216F
BA.2.86 and JN.1	S	PINLVRDLPQGFSAL	209	223	PI-IGRDFPQGFSAL	S:N211-
BA.2.86 and JN.1	S	PINLVRDLPQGFSAL	209	223	PI-IGRDFPQGFSAL	S:L212I
BA.2.86 and JN.1	S	PINLVRDLPQGFSAL	209	223	PI-IGRDFPQGFSAL	S:V213G
BA.2.86 and JN.1	S	PINLVRDLPQGFSAL	209	223	PI-IGRDFPQGFSAL	S:L216F
BA.2.86 and JN.1	S	PINLVRDLPQGFS	209	221	PI-IGRDFPQGFS	S:N211-
BA.2.86 and JN.1	S	PINLVRDLPQGFS	209	221	PI-IGRDFPQGFS	S:L212I
BA.2.86 and JN.1	S	PINLVRDLPQGFS	209	221	PI-IGRDFPQGFS	S:V213G
BA.2.86 and JN.1	S	PINLVRDLPQGFS	209	221	PI-IGRDFPQGFS	S:L216F
BA.2.86 and JN.1	S	IDGYFKIYSKHTPIN	197	211	IDGYFKIYSKHTPI-	S:N211-
BA.2.86 and JN.1	S	VFKNIDGYFKIYSKHTPINL	193	212	VFKNIDGYFKIYSKHTPI-I	S:N211-
BA.2.86 and JN.1	S	VFKNIDGYFKIYSKHTPINL	193	212	VFKNIDGYFKIYSKHTPI-I	S:L212I
BA.2.86 and JN.1	S	FKIYSKHTPINLVRDLPQGF	201	220	FKIYSKHTPI-IGRDFPQGF	S:N211-
BA.2.86 and JN.1	S	FKIYSKHTPINLVRDLPQGF	201	220	FKIYSKHTPI-IGRDFPQGF	S:L212I
BA.2.86 and JN.1	S	FKIYSKHTPINLVRDLPQGF	201	220	FKIYSKHTPI-IGRDFPQGF	S:V213G
BA.2.86 and JN.1	S	FKIYSKHTPINLVRDLPQGF	201	220	FKIYSKHTPI-IGRDFPQGF	S:L216F
BA.2.86 and JN.1	S	PINLVRDLPQGFSALEPLVD	209	228	PI-IGRDFPQGFSALEPLVD	S:N211-
BA.2.86 and JN.1	S	PINLVRDLPQGFSALEPLVD	209	228	PI-IGRDFPQGFSALEPLVD	S:L212I
BA.2.86 and JN.1	S	PINLVRDLPQGFSALEPLVD	209	228	PI-IGRDFPQGFSALEPLVD	S:V213G
BA.2.86 and JN.1	S	PINLVRDLPQGFSALEPLVD	209	228	PI-IGRDFPQGFSALEPLVD	S:L216F
BA.2.86 and JN.1	S	INLVRDLPQGFS	210	221	I-IGRDFPQGFS	S:N211-
BA.2.86 and JN.1	S	INLVRDLPQGFS	210	221	I-IGRDFPQGFS	S:L212I
BA.2.86 and JN.1	S	INLVRDLPQGFS	210	221	I-IGRDFPQGFS	S:V213G
BA.2.86 and JN.1	S	INLVRDLPQGFS	210	221	I-IGRDFPQGFS	S:L216F
BA.2.86 and JN.1	S	IDGYFKIYSKHTPINLVR	197	214	IDGYFKIYSKHTPI-IGR	S:N211-
BA.2.86 and JN.1	S	IDGYFKIYSKHTPINLVR	197	214	IDGYFKIYSKHTPI-IGR	S:L212I
BA.2.86 and JN.1	S	IDGYFKIYSKHTPINLVR	197	214	IDGYFKIYSKHTPI-IGR	S:V213G
BA.2.86 and JN.1	S	YSKHTPINLVRDLPQGFS	204	221	YSKHTPI-IGRDFPQGFS	S:N211-
BA.2.86 and JN.1	S	YSKHTPINLVRDLPQGFS	204	221	YSKHTPI-IGRDFPQGFS	S:L212I
BA.2.86 and JN.1	S	YSKHTPINLVRDLPQGFS	204	221	YSKHTPI-IGRDFPQGFS	S:V213G
BA.2.86 and JN.1	S	YSKHTPINLVRDLPQGFS	204	221	YSKHTPI-IGRDFPQGFS	S:L216F
BA.2.86 and JN.1	S	NLVRDLPQGFSALEPLVD	211	228	-IGRDFPQGFSALEPLVD	S:N211-
BA.2.86 and JN.1	S	NLVRDLPQGFSALEPLVD	211	228	-IGRDFPQGFSALEPLVD	S:L212I
BA.2.86 and JN.1	S	NLVRDLPQGFSALEPLVD	211	228	-IGRDFPQGFSALEPLVD	S:V213G
BA.2.86 and JN.1	S	NLVRDLPQGFSALEPLVD	211	228	-IGRDFPQGFSALEPLVD	S:L216F
BA.2.86 and JN.1	S	HTPINLVRDLPQGFS	207	221	HTPI-IGRDFPQGFS	S:N211-
BA.2.86 and JN.1	S	HTPINLVRDLPQGFS	207	221	HTPI-IGRDFPQGFS	S:L212I
BA.2.86 and JN.1	S	HTPINLVRDLPQGFS	207	221	HTPI-IGRDFPQGFS	S:V213G
BA.2.86 and JN.1	S	HTPINLVRDLPQGFS	207	221	HTPI-IGRDFPQGFS	S:L216F
BA.2.86 and JN.1	S	VFKNIDGYFKIYSKHTPIN	193	211	VFKNIDGYFKIYSKHTPI-	S:N211-
BA.2.86 and JN.1	S	PINLVRDLPQGFSALEPLV	209	227	PI-IGRDFPQGFSALEPLV	S:N211-
BA.2.86 and JN.1	S	PINLVRDLPQGFSALEPLV	209	227	PI-IGRDFPQGFSALEPLV	S:L212I
BA.2.86 and JN.1	S	PINLVRDLPQGFSALEPLV	209	227	PI-IGRDFPQGFSALEPLV	S:V213G
BA.2.86 and JN.1	S	PINLVRDLPQGFSALEPLV	209	227	PI-IGRDFPQGFSALEPLV	S:L216F
BA.2.86 and JN.1	S	LPQGFSALEPLVDLP	216	230	FPQGFSALEPLVDLP	S:L216F
BA.2.86 and JN.1	S	IGINITRFQTLLALH	231	245	IGINITRFQTLLALN	S:H245N
BA.2.86 and JN.1	S	LLALHRSYLTPGDSS	241	255	LLALNRSYLTPGDSS	S:H245N
BA.2.86 and JN.1	S	TRFQTLLALHRSYLT	236	250	TRFQTLLALNRSYLT	S:H245N
BA.2.86 and JN.1	S	ITRFQTLLALHRSYL	235	249	ITRFQTLLALNRSYL	S:H245N
BA.2.86 and JN.1	S	INITRFQTLLALH	233	245	INITRFQTLLALN	S:H245N
BA.2.86 and JN.1	S	GINITRFQTLLALHRSY	232	248	GINITRFQTLLALNRSY	S:H245N
BA.2.86 and JN.1	S	INITRFQTLLALHRSYLTPG	233	252	INITRFQTLLALNRSYLTPG	S:H245N
BA.2.86 and JN.1	S	TRFQTLLALHRS	236	247	TRFQTLLALNRS	S:H245N
BA.2.86 and JN.1	S	GINITRFQTLLALHRSYL	232	249	GINITRFQTLLALNRSYL	S:H245N
BA.2.86 and JN.1	S	GWTAGAAAYYVGYLQ	257	271	GWTAGAADYYVGYLQ	S:A264D
BA.2.86 and JN.1	S	SGWTAGAAAYYVGYL	256	270	SGWTAGAADYYVGYL	S:A264D
BA.2.86 and JN.1	S	GAAAYYVGYLQPRTF	261	275	GAADYYVGYLQPRTF	S:A264D
BA.2.86 and JN.1	S	PGDSSSGWTAGAAAY	251	265	PGDSSSGWTAGAADY	S:A264D
BA.2.86 and JN.1	S	IVRFPNITNLCPFGE	326	340	IVRFPNVTNLCPFHE	S:I332V
BA.2.86 and JN.1	S	IVRFPNITNLCPFGE	326	340	IVRFPNVTNLCPFHE	S:G339H
BA.2.86 and JN.1	S	QPTESIVRFPNITNL	321	335	QPTESIVRFPNVTNL	S:I332V
BA.2.86 and JN.1	S	SNFRVQPTESIVRFPNITNL	316	335	SNFRVQPTESIVRFPNVTNL	S:I332V
BA.2.86 and JN.1	S	YQTSNFRVQPTESIVRFPNI	313	332	YQTSNFRVQPTESIVRFPNV	S:I332V
BA.2.86 and JN.1	S	QPTESIVRFPNITNLCPFGE	321	340	QPTESIVRFPNVTNLCPFHE	S:I332V
BA.2.86 and JN.1	S	QPTESIVRFPNITNLCPFGE	321	340	QPTESIVRFPNVTNLCPFHE	S:G339H
BA.2.86 and JN.1	S	SNFRVQPTESIVRFPNIT	316	333	SNFRVQPTESIVRFPNVT	S:I332V
BA.2.86 and JN.1	S	CPFGEVFNATRFASV	336	350	CPFHEVFNATRFASV	S:G339H
BA.2.86 and JN.1	S	CPFGEVFNATRFASVYAWNR	336	355	CPFHEVFNATRFASVYAWNR	S:G339H
BA.2.86 and JN.1	S	PFGEVFNATRFASVYAWNRK	337	356	PFHEVFNATRFASVYAWNRT	S:G339H
BA.2.86 and JN.1	S	PFGEVFNATRFASVYAWNRK	337	356	PFHEVFNATRFASVYAWNRT	S:K356T
BA.2.86 and JN.1	S	FGEVFNATRFASVYA	338	352	FHEVFNATRFASVYA	S:G339H
BA.2.86 and JN.1	S	GEVFNATRFASV	339	350	HEVFNATRFASV	S:G339H
BA.2.86 and JN.1	S	PFGEVFNATRFASVY	337	351	PFHEVFNATRFASVY	S:G339H
BA.2.86 and JN.1	S	GEVFNATRFASVYAW	339	353	HEVFNATRFASVYAW	S:G339H
BA.2.86 and JN.1	S	PFGEVFNATRFASVYAWNR	337	355	PFHEVFNATRFASVYAWNR	S:G339H
BA.2.86 and JN.1	S	RFASVYAWNRKRISN	346	360	RFASVYAWNRTRISN	S:K356T
BA.2.86 and JN.1	S	YAWNRKRISNCVADY	351	365	YAWNRTRISNCVADY	S:K356T
BA.2.86 and JN.1	S	KRISNCVADYSVLYN	356	370	TRISNCVADYSVLYN	S:K356T
BA.2.86 and JN.1	S	SVYAWNRKRISNC	349	361	SVYAWNRTRISNC	S:K356T
BA.2.86 and JN.1	S	YAWNRKRISNCVADYSV	351	367	YAWNRTRISNCVADYSV	S:K356T
BA.2.86 and JN.1	S	ASVYAWNRKRISN	348	360	ASVYAWNRTRISN	S:K356T
BA.2.86 and JN.1	S	RFASVYAWNRKR	346	357	RFASVYAWNRTR	S:K356T
BA.2.86 and JN.1	S	RFASVYAWNRKRISNCVADY	346	365	RFASVYAWNRTRISNCVADY	S:K356T
BA.2.86 and JN.1	S	KRISNCVADYSVLYNSASFS	356	375	TRISNCVADYSVLYNFAPFF	S:K356T
BA.2.86 and JN.1	S	KRISNCVADYSVLYNSASFS	356	375	TRISNCVADYSVLYNFAPFF	S:S371F
BA.2.86 and JN.1	S	KRISNCVADYSVLYNSASFS	356	375	TRISNCVADYSVLYNFAPFF	S:S373P
BA.2.86 and JN.1	S	KRISNCVADYSVLYNSASFS	356	375	TRISNCVADYSVLYNFAPFF	S:S375F
BA.2.86 and JN.1	S	WNRKRISNCVADYSVLYNS	353	371	WNRTRISNCVADYSVLYNF	S:K356T
BA.2.86 and JN.1	S	WNRKRISNCVADYSVLYNS	353	371	WNRTRISNCVADYSVLYNF	S:S371F
BA.2.86 and JN.1	S	WNRKRISNCVADYSV	353	367	WNRTRISNCVADYSV	S:K356T
BA.2.86 and JN.1	S	TRFASVYAWNRKRIS	345	359	TRFASVYAWNRTRIS	S:K356T
BA.2.86 and JN.1	S	TRFASVYAWNRKRISNCVA	345	363	TRFASVYAWNRTRISNCVA	S:K356T
BA.2.86 and JN.1	S	TRFASVYAWNRKRISNCVAD	345	364	TRFASVYAWNRTRISNCVAD	S:K356T
BA.2.86 and JN.1	S	WNRKRISNCVADYSVLYNSA	353	372	WNRTRISNCVADYSVLYNFA	S:K356T
BA.2.86 and JN.1	S	WNRKRISNCVADYSVLYNSA	353	372	WNRTRISNCVADYSVLYNFA	S:S371F
BA.2.86 and JN.1	S	ATRFASVYAWNRKRISNC	344	361	ATRFASVYAWNRTRISNC	S:K356T
BA.2.86 and JN.1	S	YAWNRKRISNCVADYSVL	351	368	YAWNRTRISNCVADYSVL	S:K356T
BA.2.86 and JN.1	S	ATRFASVYAWNRKRI	344	358	ATRFASVYAWNRTRI	S:K356T
BA.2.86 and JN.1	S	CVADYSVLYNSASFS	361	375	CVADYSVLYNFAPFF	S:S371F
BA.2.86 and JN.1	S	CVADYSVLYNSASFS	361	375	CVADYSVLYNFAPFF	S:S373P
BA.2.86 and JN.1	S	CVADYSVLYNSASFS	361	375	CVADYSVLYNFAPFF	S:S375F
BA.2.86 and JN.1	S	SASFSTFKCYGVSPT	371	385	FAPFFAFKCYGVSPT	S:S371F
BA.2.86 and JN.1	S	SASFSTFKCYGVSPT	371	385	FAPFFAFKCYGVSPT	S:S373P
BA.2.86 and JN.1	S	SASFSTFKCYGVSPT	371	385	FAPFFAFKCYGVSPT	S:S375F
BA.2.86 and JN.1	S	SASFSTFKCYGVSPT	371	385	FAPFFAFKCYGVSPT	S:T376A
BA.2.86 and JN.1	S	SVLYNSASFSTFKCY	366	380	SVLYNFAPFFAFKCY	S:S371F
BA.2.86 and JN.1	S	SVLYNSASFSTFKCY	366	380	SVLYNFAPFFAFKCY	S:S373P
BA.2.86 and JN.1	S	SVLYNSASFSTFKCY	366	380	SVLYNFAPFFAFKCY	S:S375F
BA.2.86 and JN.1	S	SVLYNSASFSTFKCY	366	380	SVLYNFAPFFAFKCY	S:T376A
BA.2.86 and JN.1	S	SVLYNSASFSTFKCYGVSPT	366	385	SVLYNFAPFFAFKCYGVSPT	S:S371F
BA.2.86 and JN.1	S	SVLYNSASFSTFKCYGVSPT	366	385	SVLYNFAPFFAFKCYGVSPT	S:S373P
BA.2.86 and JN.1	S	SVLYNSASFSTFKCYGVSPT	366	385	SVLYNFAPFFAFKCYGVSPT	S:S375F
BA.2.86 and JN.1	S	SVLYNSASFSTFKCYGVSPT	366	385	SVLYNFAPFFAFKCYGVSPT	S:T376A
BA.2.86 and JN.1	S	RISNCVADYSVLYNSASFS	357	375	RISNCVADYSVLYNFAPFF	S:S371F
BA.2.86 and JN.1	S	RISNCVADYSVLYNSASFS	357	375	RISNCVADYSVLYNFAPFF	S:S373P
BA.2.86 and JN.1	S	RISNCVADYSVLYNSASFS	357	375	RISNCVADYSVLYNFAPFF	S:S375F
BA.2.86 and JN.1	S	ISNCVADYSVLYNSASFS	358	375	ISNCVADYSVLYNFAPFF	S:S371F
BA.2.86 and JN.1	S	ISNCVADYSVLYNSASFS	358	375	ISNCVADYSVLYNFAPFF	S:S373P
BA.2.86 and JN.1	S	ISNCVADYSVLYNSASFS	358	375	ISNCVADYSVLYNFAPFF	S:S375F
BA.2.86 and JN.1	S	ADYSVLYNSASFSTF	363	377	ADYSVLYNFAPFFAF	S:S371F
BA.2.86 and JN.1	S	ADYSVLYNSASFSTF	363	377	ADYSVLYNFAPFFAF	S:S373P
BA.2.86 and JN.1	S	ADYSVLYNSASFSTF	363	377	ADYSVLYNFAPFFAF	S:S375F
BA.2.86 and JN.1	S	ADYSVLYNSASFSTF	363	377	ADYSVLYNFAPFFAF	S:T376A
BA.2.86 and JN.1	S	YNSASFSTFKCYGVSPTKL	369	387	YNFAPFFAFKCYGVSPTKL	S:S371F
BA.2.86 and JN.1	S	YNSASFSTFKCYGVSPTKL	369	387	YNFAPFFAFKCYGVSPTKL	S:S373P
BA.2.86 and JN.1	S	YNSASFSTFKCYGVSPTKL	369	387	YNFAPFFAFKCYGVSPTKL	S:S375F
BA.2.86 and JN.1	S	YNSASFSTFKCYGVSPTKL	369	387	YNFAPFFAFKCYGVSPTKL	S:T376A
BA.2.86 and JN.1	S	ASFSTFKCYGVSPTKLN	372	388	APFFAFKCYGVSPTKLN	S:S373P
BA.2.86 and JN.1	S	ASFSTFKCYGVSPTKLN	372	388	APFFAFKCYGVSPTKLN	S:S375F
BA.2.86 and JN.1	S	ASFSTFKCYGVSPTKLN	372	388	APFFAFKCYGVSPTKLN	S:T376A
BA.2.86 and JN.1	S	TFKCYGVSPTKLNDL	376	390	AFKCYGVSPTKLNDL	S:T376A
BA.2.86 and JN.1	S	TFKCYGVSPTKLNDLCFTNV	376	395	AFKCYGVSPTKLNDLCFTNV	S:T376A
BA.2.86 and JN.1	S	VIRGDEVRQIAPGQT	401	415	VIKGNEVSQIAPGQT	S:R403K
BA.2.86 and JN.1	S	VIRGDEVRQIAPGQT	401	415	VIKGNEVSQIAPGQT	S:D405N
BA.2.86 and JN.1	S	VIRGDEVRQIAPGQT	401	415	VIKGNEVSQIAPGQT	S:R408S
BA.2.86 and JN.1	S	YADSFVIRGDEVRQI	396	410	YADSFVIKGNEVSQI	S:R403K
BA.2.86 and JN.1	S	YADSFVIRGDEVRQI	396	410	YADSFVIKGNEVSQI	S:D405N
BA.2.86 and JN.1	S	YADSFVIRGDEVRQI	396	410	YADSFVIKGNEVSQI	S:R408S
BA.2.86 and JN.1	S	VIRGDEVRQIAPG	401	413	VIKGNEVSQIAPG	S:R403K
BA.2.86 and JN.1	S	VIRGDEVRQIAPG	401	413	VIKGNEVSQIAPG	S:D405N
BA.2.86 and JN.1	S	VIRGDEVRQIAPG	401	413	VIKGNEVSQIAPG	S:R408S
BA.2.86 and JN.1	S	FVIRGDEVRQIAPGQTG	400	416	FVIKGNEVSQIAPGQTG	S:R403K
BA.2.86 and JN.1	S	FVIRGDEVRQIAPGQTG	400	416	FVIKGNEVSQIAPGQTG	S:D405N
BA.2.86 and JN.1	S	FVIRGDEVRQIAPGQTG	400	416	FVIKGNEVSQIAPGQTG	S:R408S
BA.2.86 and JN.1	S	KLNDLCFTNVYADSFVIRGD	386	405	KLNDLCFTNVYADSFVIKGN	S:R403K
BA.2.86 and JN.1	S	KLNDLCFTNVYADSFVIRGD	386	405	KLNDLCFTNVYADSFVIKGN	S:D405N
BA.2.86 and JN.1	S	YADSFVIRGDEVRQIAPGQT	396	415	YADSFVIKGNEVSQIAPGQT	S:R403K
BA.2.86 and JN.1	S	YADSFVIRGDEVRQIAPGQT	396	415	YADSFVIKGNEVSQIAPGQT	S:D405N
BA.2.86 and JN.1	S	YADSFVIRGDEVRQIAPGQT	396	415	YADSFVIKGNEVSQIAPGQT	S:R408S
BA.2.86 and JN.1	S	TNVYADSFVIRGDEVRQIAP	393	412	TNVYADSFVIKGNEVSQIAP	S:R403K
BA.2.86 and JN.1	S	TNVYADSFVIRGDEVRQIAP	393	412	TNVYADSFVIKGNEVSQIAP	S:D405N
BA.2.86 and JN.1	S	TNVYADSFVIRGDEVRQIAP	393	412	TNVYADSFVIKGNEVSQIAP	S:R408S
BA.2.86 and JN.1	S	VIRGDEVRQIAPGQTGKIAD	401	420	VIKGNEVSQIAPGQTGNIAD	S:R403K
BA.2.86 and JN.1	S	VIRGDEVRQIAPGQTGKIAD	401	420	VIKGNEVSQIAPGQTGNIAD	S:D405N
BA.2.86 and JN.1	S	VIRGDEVRQIAPGQTGKIAD	401	420	VIKGNEVSQIAPGQTGNIAD	S:R408S
BA.2.86 and JN.1	S	VIRGDEVRQIAPGQTGKIAD	401	420	VIKGNEVSQIAPGQTGNIAD	S:K417N
BA.2.86 and JN.1	S	TNVYADSFVIRGDEVRQI	393	410	TNVYADSFVIKGNEVSQI	S:R403K
BA.2.86 and JN.1	S	TNVYADSFVIRGDEVRQI	393	410	TNVYADSFVIKGNEVSQI	S:D405N
BA.2.86 and JN.1	S	TNVYADSFVIRGDEVRQI	393	410	TNVYADSFVIKGNEVSQI	S:R408S
BA.2.86 and JN.1	S	FVIRGDEVRQIAPGQTGK	400	417	FVIKGNEVSQIAPGQTGN	S:R403K
BA.2.86 and JN.1	S	FVIRGDEVRQIAPGQTGK	400	417	FVIKGNEVSQIAPGQTGN	S:D405N
BA.2.86 and JN.1	S	FVIRGDEVRQIAPGQTGK	400	417	FVIKGNEVSQIAPGQTGN	S:R408S
BA.2.86 and JN.1	S	FVIRGDEVRQIAPGQTGK	400	417	FVIKGNEVSQIAPGQTGN	S:K417N
BA.2.86 and JN.1	S	SFVIRGDEVRQIAPG	399	413	SFVIKGNEVSQIAPG	S:R403K
BA.2.86 and JN.1	S	SFVIRGDEVRQIAPG	399	413	SFVIKGNEVSQIAPG	S:D405N
BA.2.86 and JN.1	S	SFVIRGDEVRQIAPG	399	413	SFVIKGNEVSQIAPG	S:R408S
BA.2.86 and JN.1	S	VIRGDEVRQIAPGQTGKIA	401	419	VIKGNEVSQIAPGQTGNIA	S:R403K
BA.2.86 and JN.1	S	VIRGDEVRQIAPGQTGKIA	401	419	VIKGNEVSQIAPGQTGNIA	S:D405N
BA.2.86 and JN.1	S	VIRGDEVRQIAPGQTGKIA	401	419	VIKGNEVSQIAPGQTGNIA	S:R408S
BA.2.86 and JN.1	S	VIRGDEVRQIAPGQTGKIA	401	419	VIKGNEVSQIAPGQTGNIA	S:K417N
BA.2.86 and JN.1	S	EVRQIAPGQTGKIADYNYKL	406	425	EVSQIAPGQTGNIADYNYKL	S:R408S
BA.2.86 and JN.1	S	EVRQIAPGQTGKIADYNYKL	406	425	EVSQIAPGQTGNIADYNYKL	S:K417N
BA.2.86 and JN.1	S	GKIADYNYKLPDDFT	416	430	GNIADYNYKLPDDFT	S:K417N
BA.2.86 and JN.1	S	GKIADYNYKLPDDFTGCVIA	416	435	GNIADYNYKLPDDFTGCVIA	S:K417N
BA.2.86 and JN.1	S	GCVIAWNSNNLDSKV	431	445	GCVIAWNSNKLDSKH	S:N440K
BA.2.86 and JN.1	S	GCVIAWNSNNLDSKV	431	445	GCVIAWNSNKLDSKH	S:V445H
BA.2.86 and JN.1	S	WNSNNLDSKVGGNYN	436	450	WNSNKLDSKHSGNYD	S:N440K
BA.2.86 and JN.1	S	WNSNNLDSKVGGNYN	436	450	WNSNKLDSKHSGNYD	S:V445H
BA.2.86 and JN.1	S	WNSNNLDSKVGGNYN	436	450	WNSNKLDSKHSGNYD	S:G446S
BA.2.86 and JN.1	S	WNSNNLDSKVGGNYN	436	450	WNSNKLDSKHSGNYD	S:N450D
BA.2.86 and JN.1	S	PDDFTGCVIAWNSNNLDSKV	426	445	PDDFTGCVIAWNSNKLDSKH	S:N440K
BA.2.86 and JN.1	S	PDDFTGCVIAWNSNNLDSKV	426	445	PDDFTGCVIAWNSNKLDSKH	S:V445H
BA.2.86 and JN.1	S	WNSNNLDSKVGGNYNYLYRL	436	455	WNSNKLDSKHSGNYDYWYRL	S:N440K
BA.2.86 and JN.1	S	WNSNNLDSKVGGNYNYLYRL	436	455	WNSNKLDSKHSGNYDYWYRL	S:V445H
BA.2.86 and JN.1	S	WNSNNLDSKVGGNYNYLYRL	436	455	WNSNKLDSKHSGNYDYWYRL	S:G446S
BA.2.86 and JN.1	S	WNSNNLDSKVGGNYNYLYRL	436	455	WNSNKLDSKHSGNYDYWYRL	S:N450D
BA.2.86 and JN.1	S	WNSNNLDSKVGGNYNYLYRL	436	455	WNSNKLDSKHSGNYDYWYRL	S:L452W
BA.2.86 and JN.1	S	FTGCVIAWNSNNLDSKVGG	429	447	FTGCVIAWNSNKLDSKHSG	S:N440K
BA.2.86 and JN.1	S	FTGCVIAWNSNNLDSKVGG	429	447	FTGCVIAWNSNKLDSKHSG	S:V445H
BA.2.86 and JN.1	S	FTGCVIAWNSNNLDSKVGG	429	447	FTGCVIAWNSNKLDSKHSG	S:G446S
BA.2.86 and JN.1	S	LPDDFTGCVIAWNSNNLDSK	425	444	LPDDFTGCVIAWNSNKLDSK	S:N440K
BA.2.86 and JN.1	S	VIAWNSNNLDSKVGGNYNYL	433	452	VIAWNSNKLDSKHSGNYDYW	S:N440K
BA.2.86 and JN.1	S	VIAWNSNNLDSKVGGNYNYL	433	452	VIAWNSNKLDSKHSGNYDYW	S:V445H
BA.2.86 and JN.1	S	VIAWNSNNLDSKVGGNYNYL	433	452	VIAWNSNKLDSKHSGNYDYW	S:G446S
BA.2.86 and JN.1	S	VIAWNSNNLDSKVGGNYNYL	433	452	VIAWNSNKLDSKHSGNYDYW	S:N450D
BA.2.86 and JN.1	S	VIAWNSNNLDSKVGGNYNYL	433	452	VIAWNSNKLDSKHSGNYDYW	S:L452W
BA.2.86 and JN.1	S	PDDFTGCVIAWNSNN	426	440	PDDFTGCVIAWNSNK	S:N440K
BA.2.86 and JN.1	S	DSKVGGNYNYLYRLFRK	442	458	DSKHSGNYDYWYRLFRK	S:V445H
BA.2.86 and JN.1	S	DSKVGGNYNYLYRLFRK	442	458	DSKHSGNYDYWYRLFRK	S:G446S
BA.2.86 and JN.1	S	DSKVGGNYNYLYRLFRK	442	458	DSKHSGNYDYWYRLFRK	S:N450D
BA.2.86 and JN.1	S	DSKVGGNYNYLYRLFRK	442	458	DSKHSGNYDYWYRLFRK	S:L452W
BA.2.86 and JN.1	S	VGGNYNYLYRLFRKSNLKP	445	463	HSGNYDYWYRLFRKSKLKP	S:V445H
BA.2.86 and JN.1	S	VGGNYNYLYRLFRKSNLKP	445	463	HSGNYDYWYRLFRKSKLKP	S:G446S
BA.2.86 and JN.1	S	VGGNYNYLYRLFRKSNLKP	445	463	HSGNYDYWYRLFRKSKLKP	S:N450D
BA.2.86 and JN.1	S	VGGNYNYLYRLFRKSNLKP	445	463	HSGNYDYWYRLFRKSKLKP	S:L452W
BA.2.86 and JN.1	S	VGGNYNYLYRLFRKSNLKP	445	463	HSGNYDYWYRLFRKSKLKP	S:N460K
BA.2.86 and JN.1	S	LDSKVGGNYNYLYRLFRKS	441	459	LDSKHSGNYDYWYRLFRKS	S:V445H
BA.2.86 and JN.1	S	LDSKVGGNYNYLYRLFRKS	441	459	LDSKHSGNYDYWYRLFRKS	S:G446S
BA.2.86 and JN.1	S	LDSKVGGNYNYLYRLFRKS	441	459	LDSKHSGNYDYWYRLFRKS	S:N450D
BA.2.86 and JN.1	S	LDSKVGGNYNYLYRLFRKS	441	459	LDSKHSGNYDYWYRLFRKS	S:L452W
BA.2.86 and JN.1	S	VGGNYNYLYRLFRKS	445	459	HSGNYDYWYRLFRKS	S:V445H
BA.2.86 and JN.1	S	VGGNYNYLYRLFRKS	445	459	HSGNYDYWYRLFRKS	S:G446S
BA.2.86 and JN.1	S	VGGNYNYLYRLFRKS	445	459	HSGNYDYWYRLFRKS	S:N450D
BA.2.86 and JN.1	S	VGGNYNYLYRLFRKS	445	459	HSGNYDYWYRLFRKS	S:L452W
BA.2.86 and JN.1	S	LDSKVGGNYNYLYRLFRKSN	441	460	LDSKHSGNYDYWYRLFRKSK	S:V445H
BA.2.86 and JN.1	S	LDSKVGGNYNYLYRLFRKSN	441	460	LDSKHSGNYDYWYRLFRKSK	S:G446S
BA.2.86 and JN.1	S	LDSKVGGNYNYLYRLFRKSN	441	460	LDSKHSGNYDYWYRLFRKSK	S:N450D
BA.2.86 and JN.1	S	LDSKVGGNYNYLYRLFRKSN	441	460	LDSKHSGNYDYWYRLFRKSK	S:L452W
BA.2.86 and JN.1	S	LDSKVGGNYNYLYRLFRKSN	441	460	LDSKHSGNYDYWYRLFRKSK	S:N460K
BA.2.86 and JN.1	S	DSKVGGNYNYLYRLFRKS	442	459	DSKHSGNYDYWYRLFRKS	S:V445H
BA.2.86 and JN.1	S	DSKVGGNYNYLYRLFRKS	442	459	DSKHSGNYDYWYRLFRKS	S:G446S
BA.2.86 and JN.1	S	DSKVGGNYNYLYRLFRKS	442	459	DSKHSGNYDYWYRLFRKS	S:N450D
BA.2.86 and JN.1	S	DSKVGGNYNYLYRLFRKS	442	459	DSKHSGNYDYWYRLFRKS	S:L452W
BA.2.86 and JN.1	S	GGNYNYLYRLFRKSN	446	460	SGNYDYWYRLFRKSK	S:G446S
BA.2.86 and JN.1	S	GGNYNYLYRLFRKSN	446	460	SGNYDYWYRLFRKSK	S:N450D
BA.2.86 and JN.1	S	GGNYNYLYRLFRKSN	446	460	SGNYDYWYRLFRKSK	S:L452W
BA.2.86 and JN.1	S	GGNYNYLYRLFRKSN	446	460	SGNYDYWYRLFRKSK	S:N460K
BA.2.86 and JN.1	S	GGNYNYLYRLFRKSNLKPFE	446	465	SGNYDYWYRLFRKSKLKPFE	S:G446S
BA.2.86 and JN.1	S	GGNYNYLYRLFRKSNLKPFE	446	465	SGNYDYWYRLFRKSKLKPFE	S:N450D
BA.2.86 and JN.1	S	GGNYNYLYRLFRKSNLKPFE	446	465	SGNYDYWYRLFRKSKLKPFE	S:L452W
BA.2.86 and JN.1	S	GGNYNYLYRLFRKSNLKPFE	446	465	SGNYDYWYRLFRKSKLKPFE	S:N460K
BA.2.86 and JN.1	S	YNYLYRLFRKSNL	449	461	YDYWYRLFRKSKL	S:N450D
BA.2.86 and JN.1	S	YNYLYRLFRKSNL	449	461	YDYWYRLFRKSKL	S:L452W
BA.2.86 and JN.1	S	YNYLYRLFRKSNL	449	461	YDYWYRLFRKSKL	S:N460K
BA.2.86 and JN.1	S	YNYLYRLFRKSNLKP	449	463	YDYWYRLFRKSKLKP	S:N450D
BA.2.86 and JN.1	S	YNYLYRLFRKSNLKP	449	463	YDYWYRLFRKSKLKP	S:L452W
BA.2.86 and JN.1	S	YNYLYRLFRKSNLKP	449	463	YDYWYRLFRKSKLKP	S:N460K
BA.2.86 and JN.1	S	GNYNYLYRLFRKSNL	447	461	GNYDYWYRLFRKSKL	S:N450D
BA.2.86 and JN.1	S	GNYNYLYRLFRKSNL	447	461	GNYDYWYRLFRKSKL	S:L452W
BA.2.86 and JN.1	S	GNYNYLYRLFRKSNL	447	461	GNYDYWYRLFRKSKL	S:N460K
BA.2.86 and JN.1	S	YNYLYRLFRKSNLKPFERDI	449	468	YDYWYRLFRKSKLKPFERDI	S:N450D
BA.2.86 and JN.1	S	YNYLYRLFRKSNLKPFERDI	449	468	YDYWYRLFRKSKLKPFERDI	S:L452W
BA.2.86 and JN.1	S	YNYLYRLFRKSNLKPFERDI	449	468	YDYWYRLFRKSKLKPFERDI	S:N460K
BA.2.86 and JN.1	S	GNYNYLYRLFRKSNLKPFER	447	466	GNYDYWYRLFRKSKLKPFER	S:N450D
BA.2.86 and JN.1	S	GNYNYLYRLFRKSNLKPFER	447	466	GNYDYWYRLFRKSKLKPFER	S:L452W
BA.2.86 and JN.1	S	GNYNYLYRLFRKSNLKPFER	447	466	GNYDYWYRLFRKSKLKPFER	S:N460K
BA.2.86 and JN.1	S	NYLYRLFRKSNLKPF	450	464	DYWYRLFRKSKLKPF	S:N450D
BA.2.86 and JN.1	S	NYLYRLFRKSNLKPF	450	464	DYWYRLFRKSKLKPF	S:L452W
BA.2.86 and JN.1	S	NYLYRLFRKSNLKPF	450	464	DYWYRLFRKSKLKPF	S:N460K
BA.2.86 and JN.1	S	YNYLYRLFRKSNLKPFER	449	466	YDYWYRLFRKSKLKPFER	S:N450D
BA.2.86 and JN.1	S	YNYLYRLFRKSNLKPFER	449	466	YDYWYRLFRKSKLKPFER	S:L452W
BA.2.86 and JN.1	S	YNYLYRLFRKSNLKPFER	449	466	YDYWYRLFRKSKLKPFER	S:N460K
BA.2.86 and JN.1	S	YNYLYRLFRKSNLKPFERD	449	467	YDYWYRLFRKSKLKPFERD	S:N450D
BA.2.86 and JN.1	S	YNYLYRLFRKSNLKPFERD	449	467	YDYWYRLFRKSKLKPFERD	S:L452W
BA.2.86 and JN.1	S	YNYLYRLFRKSNLKPFERD	449	467	YDYWYRLFRKSKLKPFERD	S:N460K
BA.2.86 and JN.1	S	YLYRLFRKSNLKPFE	451	465	YWYRLFRKSKLKPFE	S:L452W
BA.2.86 and JN.1	S	YLYRLFRKSNLKPFE	451	465	YWYRLFRKSKLKPFE	S:N460K
BA.2.86 and JN.1	S	YLYRLFRKSNLKPFERDI	451	468	YWYRLFRKSKLKPFERDI	S:L452W
BA.2.86 and JN.1	S	YLYRLFRKSNLKPFERDI	451	468	YWYRLFRKSKLKPFERDI	S:N460K
BA.2.86 and JN.1	S	FRKSNLKPFERDISTEIYQA	456	475	FRKSKLKPFERDISTEIYQA	S:N460K
BA.2.86 and JN.1	S	RKSNLKPFERDISTEIYQAG	457	476	RKSKLKPFERDISTEIYQAG	S:N460K
BA.2.86 and JN.1	S	FRKSNLKPFERDISTEIY	456	473	FRKSKLKPFERDISTEIY	S:N460K
BA.2.86 and JN.1	S	EIYQAGSTPCNGVEG	471	485	EIYQAGNKPCKG-KG	S:S477N
BA.2.86 and JN.1	S	EIYQAGSTPCNGVEG	471	485	EIYQAGNKPCKG-KG	S:T478K
BA.2.86 and JN.1	S	EIYQAGSTPCNGVEG	471	485	EIYQAGNKPCKG-KG	S:N481K
BA.2.86 and JN.1	S	EIYQAGSTPCNGVEG	471	485	EIYQAGNKPCKG-KG	S:V483-
BA.2.86 and JN.1	S	EIYQAGSTPCNGVEG	471	485	EIYQAGNKPCKG-KG	S:E484K
BA.2.86 and JN.1	S	RDISTEIYQAGSTPCNGVEG	466	485	RDISTEIYQAGNKPCKG-KG	S:S477N
BA.2.86 and JN.1	S	RDISTEIYQAGSTPCNGVEG	466	485	RDISTEIYQAGNKPCKG-KG	S:T478K
BA.2.86 and JN.1	S	RDISTEIYQAGSTPCNGVEG	466	485	RDISTEIYQAGNKPCKG-KG	S:N481K
BA.2.86 and JN.1	S	RDISTEIYQAGSTPCNGVEG	466	485	RDISTEIYQAGNKPCKG-KG	S:V483-
BA.2.86 and JN.1	S	RDISTEIYQAGSTPCNGVEG	466	485	RDISTEIYQAGNKPCKG-KG	S:E484K
BA.2.86 and JN.1	S	GSTPCNGVEGFNCYFPLQSY	476	495	GNKPCKG-KGPNCYFPLQSY	S:S477N
BA.2.86 and JN.1	S	GSTPCNGVEGFNCYFPLQSY	476	495	GNKPCKG-KGPNCYFPLQSY	S:T478K
BA.2.86 and JN.1	S	GSTPCNGVEGFNCYFPLQSY	476	495	GNKPCKG-KGPNCYFPLQSY	S:N481K
BA.2.86 and JN.1	S	GSTPCNGVEGFNCYFPLQSY	476	495	GNKPCKG-KGPNCYFPLQSY	S:V483-
BA.2.86 and JN.1	S	GSTPCNGVEGFNCYFPLQSY	476	495	GNKPCKG-KGPNCYFPLQSY	S:E484K
BA.2.86 and JN.1	S	GSTPCNGVEGFNCYFPLQSY	476	495	GNKPCKG-KGPNCYFPLQSY	S:F486P
BA.2.86 and JN.1	S	STEIYQAGSTPCNGV	469	483	STEIYQAGNKPCKG-	S:S477N
BA.2.86 and JN.1	S	STEIYQAGSTPCNGV	469	483	STEIYQAGNKPCKG-	S:T478K
BA.2.86 and JN.1	S	STEIYQAGSTPCNGV	469	483	STEIYQAGNKPCKG-	S:N481K
BA.2.86 and JN.1	S	STEIYQAGSTPCNGV	469	483	STEIYQAGNKPCKG-	S:V483-
BA.2.86 and JN.1	S	RDISTEIYQAGSTPC	466	480	RDISTEIYQAGNKPC	S:S477N
BA.2.86 and JN.1	S	RDISTEIYQAGSTPC	466	480	RDISTEIYQAGNKPC	S:T478K
BA.2.86 and JN.1	S	PFERDISTEIYQAGSTPC	463	480	PFERDISTEIYQAGNKPC	S:S477N
BA.2.86 and JN.1	S	PFERDISTEIYQAGSTPC	463	480	PFERDISTEIYQAGNKPC	S:T478K
BA.2.86 and JN.1	S	NGVEGFNCYFPLQSY	481	495	KG-KGPNCYFPLQSY	S:N481K
BA.2.86 and JN.1	S	NGVEGFNCYFPLQSY	481	495	KG-KGPNCYFPLQSY	S:V483-
BA.2.86 and JN.1	S	NGVEGFNCYFPLQSY	481	495	KG-KGPNCYFPLQSY	S:E484K
BA.2.86 and JN.1	S	NGVEGFNCYFPLQSY	481	495	KG-KGPNCYFPLQSY	S:F486P
BA.2.86 and JN.1	S	NGVEGFNCYFPLQSYGFQPT	481	500	KG-KGPNCYFPLQSYGFRPT	S:N481K
BA.2.86 and JN.1	S	NGVEGFNCYFPLQSYGFQPT	481	500	KG-KGPNCYFPLQSYGFRPT	S:V483-
BA.2.86 and JN.1	S	NGVEGFNCYFPLQSYGFQPT	481	500	KG-KGPNCYFPLQSYGFRPT	S:E484K
BA.2.86 and JN.1	S	NGVEGFNCYFPLQSYGFQPT	481	500	KG-KGPNCYFPLQSYGFRPT	S:F486P
BA.2.86 and JN.1	S	NGVEGFNCYFPLQSYGFQPT	481	500	KG-KGPNCYFPLQSYGFRPT	S:Q498R
BA.2.86 and JN.1	S	EGFNCYFPLQSYGFQ	484	498	KGPNCYFPLQSYGFR	S:E484K
BA.2.86 and JN.1	S	EGFNCYFPLQSYGFQ	484	498	KGPNCYFPLQSYGFR	S:F486P
BA.2.86 and JN.1	S	EGFNCYFPLQSYGFQ	484	498	KGPNCYFPLQSYGFR	S:Q498R
BA.2.86 and JN.1	S	FNCYFPLQSYGFQPT	486	500	PNCYFPLQSYGFRPT	S:F486P
BA.2.86 and JN.1	S	FNCYFPLQSYGFQPT	486	500	PNCYFPLQSYGFRPT	S:Q498R
BA.2.86 and JN.1	S	GFNCYFPLQSYGF	485	497	GPNCYFPLQSYGF	S:F486P
BA.2.86 and JN.1	S	FNCYFPLQSYGFQPTNGVGY	486	505	PNCYFPLQSYGFRPTYGVGH	S:F486P
BA.2.86 and JN.1	S	FNCYFPLQSYGFQPTNGVGY	486	505	PNCYFPLQSYGFRPTYGVGH	S:Q498R
BA.2.86 and JN.1	S	FNCYFPLQSYGFQPTNGVGY	486	505	PNCYFPLQSYGFRPTYGVGH	S:N501Y
BA.2.86 and JN.1	S	FNCYFPLQSYGFQPTNGVGY	486	505	PNCYFPLQSYGFRPTYGVGH	S:Y505H
BA.2.86 and JN.1	S	GFQPTNGVGYQPYRVVVLSF	496	515	GFRPTYGVGHQPYRVVVLSF	S:Q498R
BA.2.86 and JN.1	S	GFQPTNGVGYQPYRVVVLSF	496	515	GFRPTYGVGHQPYRVVVLSF	S:N501Y
BA.2.86 and JN.1	S	GFQPTNGVGYQPYRVVVLSF	496	515	GFRPTYGVGHQPYRVVVLSF	S:Y505H
BA.2.86 and JN.1	S	YFPLQSYGFQPTNGVGYQPY	489	508	YFPLQSYGFRPTYGVGHQPY	S:Q498R
BA.2.86 and JN.1	S	YFPLQSYGFQPTNGVGYQPY	489	508	YFPLQSYGFRPTYGVGHQPY	S:N501Y
BA.2.86 and JN.1	S	YFPLQSYGFQPTNGVGYQPY	489	508	YFPLQSYGFRPTYGVGHQPY	S:Y505H
BA.2.86 and JN.1	S	PLQSYGFQPTNGVGY	491	505	PLQSYGFRPTYGVGH	S:Q498R
BA.2.86 and JN.1	S	PLQSYGFQPTNGVGY	491	505	PLQSYGFRPTYGVGH	S:N501Y
BA.2.86 and JN.1	S	PLQSYGFQPTNGVGY	491	505	PLQSYGFRPTYGVGH	S:Y505H
BA.2.86 and JN.1	S	NGVGYQPYRVVVLSF	501	515	YGVGHQPYRVVVLSF	S:N501Y
BA.2.86 and JN.1	S	NGVGYQPYRVVVLSF	501	515	YGVGHQPYRVVVLSF	S:Y505H
BA.2.86 and JN.1	S	TNGVGYQPYRVVVLS	500	514	TYGVGHQPYRVVVLS	S:N501Y
BA.2.86 and JN.1	S	TNGVGYQPYRVVVLS	500	514	TYGVGHQPYRVVVLS	S:Y505H
BA.2.86 and JN.1	S	YQPYRVVVLSFELLHAPATV	505	524	HQPYRVVVLSFELLHAPATV	S:Y505H
BA.2.86 and JN.1	S	VGYQPYRVVVLSFELLHAPA	503	522	VGHQPYRVVVLSFELLHAPA	S:Y505H
BA.2.86 and JN.1	S	FNFNGLTGTGVLTES	541	555	FNFNGLTGTGVLTKS	S:E554K
BA.2.86 and JN.1	S	LTGTGVLTESNKKFL	546	560	LTGTGVLTKSNKKFL	S:E554K
BA.2.86 and JN.1	S	KCVNFNFNGLTGTGVLTESN	537	556	KCVNFNFNGLTGTGVLTKSN	S:E554K
BA.2.86 and JN.1	S	TESNKKFLPFQQFGRDIADT	553	572	TKSNKKFLPFQQFGRDIVDT	S:E554K
BA.2.86 and JN.1	S	TESNKKFLPFQQFGRDIADT	553	572	TKSNKKFLPFQQFGRDIVDT	S:A570V
BA.2.86 and JN.1	S	NFNFNGLTGTGVLTE	540	554	NFNFNGLTGTGVLTK	S:E554K
BA.2.86 and JN.1	S	VLTESNKKFLPFQQF	551	565	VLTKSNKKFLPFQQF	S:E554K
BA.2.86 and JN.1	S	NFNFNGLTGTGVLTESNK	540	557	NFNFNGLTGTGVLTKSNK	S:E554K
BA.2.86 and JN.1	S	ESNKKFLPFQQFGRDIAD	554	571	KSNKKFLPFQQFGRDIVD	S:E554K
BA.2.86 and JN.1	S	ESNKKFLPFQQFGRDIAD	554	571	KSNKKFLPFQQFGRDIVD	S:A570V
BA.2.86 and JN.1	S	KCVNFNFNGLTGTGVLTES	537	555	KCVNFNFNGLTGTGVLTKS	S:E554K
BA.2.86 and JN.1	S	GLTGTGVLTESNKKFLPFQ	545	563	GLTGTGVLTKSNKKFLPFQ	S:E554K
BA.2.86 and JN.1	S	TESNKKFLPFQQFGRDIAD	553	571	TKSNKKFLPFQQFGRDIVD	S:E554K
BA.2.86 and JN.1	S	TESNKKFLPFQQFGRDIAD	553	571	TKSNKKFLPFQQFGRDIVD	S:A570V
BA.2.86 and JN.1	S	NKKFLPFQQFGRDIA	556	570	NKKFLPFQQFGRDIV	S:A570V
BA.2.86 and JN.1	S	PFQQFGRDIADTTDA	561	575	PFQQFGRDIVDTTDA	S:A570V
BA.2.86 and JN.1	S	GRDIADTTDAVRDPQ	566	580	GRDIVDTTDAVRDPQ	S:A570V
BA.2.86 and JN.1	S	VLYQDVNCTEVPVAIHA	610	626	VLYQGVNCTEVSVAIHA	S:D614G
BA.2.86 and JN.1	S	VLYQDVNCTEVPVAIHA	610	626	VLYQGVNCTEVSVAIHA	S:P621S
BA.2.86 and JN.1	S	QDVNCTEVPVAIHADQLTP	613	631	QGVNCTEVSVAIHADQLTP	S:D614G
BA.2.86 and JN.1	S	QDVNCTEVPVAIHADQLTP	613	631	QGVNCTEVSVAIHADQLTP	S:P621S
BA.2.86 and JN.1	S	GAEHVNNSYECDIPIGA	652	668	GAEYVNNSYECDIPIGA	S:H655Y
BA.2.86 and JN.1	S	NVFQTRAGCLIGAEHVNNS	641	659	NVFQTRAGCLIGAEYVNNS	S:H655Y
BA.2.86 and JN.1	S	NVFQTRAGCLIGAEH	641	655	NVFQTRAGCLIGAEY	S:H655Y
BA.2.86 and JN.1	S	ECDIPIGAGICASYQ	661	675	ECDIPIGAGVCASYQ	S:I670V
BA.2.86 and JN.1	S	VNNSYECDIPIGAGI	656	670	VNNSYECDIPIGAGV	S:I670V
BA.2.86 and JN.1	S	PIGAGICASYQTQ	665	677	PIGAGVCASYQTQ	S:I670V
BA.2.86 and JN.1	S	NNSYECDIPIGAGICASYQ	657	675	NNSYECDIPIGAGVCASYQ	S:I670V
BA.2.86 and JN.1	S	NNSYECDIPIGAGIC	657	671	NNSYECDIPIGAGVC	S:I670V
BA.2.86 and JN.1	S	IGAGICASYQTQTNS	666	680	IGAGVCASYQTQTKS	S:I670V
BA.2.86 and JN.1	S	IGAGICASYQTQTNS	666	680	IGAGVCASYQTQTKS	S:N679K
BA.2.86 and JN.1	S	SYQTQTNSPRRARSVASQSI	673	692	SYQTQTKSRRRARSVASQSI	S:N679K
BA.2.86 and JN.1	S	SYQTQTNSPRRARSVASQSI	673	692	SYQTQTKSRRRARSVASQSI	S:P681R
BA.2.86 and JN.1	S	CASYQTQTNSPRRAR	671	685	CASYQTQTKSRRRAR	S:N679K
BA.2.86 and JN.1	S	CASYQTQTNSPRRAR	671	685	CASYQTQTKSRRRAR	S:P681R
BA.2.86 and JN.1	S	SPRRARSVASQSIIAYT	680	696	SRRRARSVASQSIIAYT	S:P681R
BA.2.86 and JN.1	S	PRRARSVASQSIIAYTMSLG	681	700	RRRARSVASQSIIAYTMSLG	S:P681R
BA.2.86 and JN.1	S	PRRARSVASQSIIAY	681	695	RRRARSVASQSIIAY	S:P681R
BA.2.86 and JN.1	S	PRRARSVASQSIIAYTMSL	681	699	RRRARSVASQSIIAYTMSL	S:P681R
BA.2.86 and JN.1	S	NLLLQYGSFCTQLNR	751	765	NLLLQYGSFCTQLKR	S:N764K
BA.2.86 and JN.1	S	TQLNRALTGIAVEQD	761	775	TQLKRALTGIAVEQD	S:N764K
BA.2.86 and JN.1	S	YGSFCTQLNRALTGI	756	770	YGSFCTQLKRALTGI	S:N764K
BA.2.86 and JN.1	S	SNLLLQYGSFCTQLNRA	750	766	SNLLLQYGSFCTQLKRA	S:N764K
BA.2.86 and JN.1	S	TQLNRALTGIAVEQDKNTQ	761	779	TQLKRALTGIAVEQDKNTQ	S:N764K
BA.2.86 and JN.1	S	LLQYGSFCTQLNRAL	753	767	LLQYGSFCTQLKRAL	S:N764K
BA.2.86 and JN.1	S	DSTECSNLLLQYGSFCTQLN	745	764	DSTECSNLLLQYGSFCTQLK	S:N764K
BA.2.86 and JN.1	S	LLQYGSFCTQLNRALTGIAV	753	772	LLQYGSFCTQLKRALTGIAV	S:N764K
BA.2.86 and JN.1	S	NLLLQYGSFCTQLNRAL	751	767	NLLLQYGSFCTQLKRAL	S:N764K
BA.2.86 and JN.1	S	SNLLLQYGSFCTQLNRAL	750	767	SNLLLQYGSFCTQLKRAL	S:N764K
BA.2.86 and JN.1	S	LLQYGSFCTQLNRALTGIA	753	771	LLQYGSFCTQLKRALTGIA	S:N764K
BA.2.86 and JN.1	S	TPPIKDFGGFNFSQI	791	805	TPPIKYFGGFNFSQI	S:D796Y
BA.2.86 and JN.1	S	NTQEVFAQVKQIYKTPPIKD	777	796	NTQEVFAQVKQIYKTPPIKY	S:D796Y
BA.2.86 and JN.1	S	KQIYKTPPIKDFGGF	786	800	KQIYKTPPIKYFGGF	S:D796Y
BA.2.86 and JN.1	S	DFGGFNFSQILPDPS	796	810	YFGGFNFSQILPDPS	S:D796Y
BA.2.86 and JN.1	S	VKQIYKTPPIKDFGGFNF	785	802	VKQIYKTPPIKYFGGFNF	S:D796Y
BA.2.86 and JN.1	S	DSLSSTASALGKLQDVV	936	952	DSLFSTASALGKLQDVV	S:S939F
BA.2.86 and JN.1	S	SAIGKIQDSLSSTASALGKL	929	948	SAIGKIQDSLFSTASALGKL	S:S939F
BA.2.86 and JN.1	S	SLSSTASALGKLQDVVNQNA	937	956	SLFSTASALGKLQDVVNHNA	S:S939F
BA.2.86 and JN.1	S	SLSSTASALGKLQDVVNQNA	937	956	SLFSTASALGKLQDVVNHNA	S:Q954H
BA.2.86 and JN.1	S	IGKIQDSLSSTASAL	931	945	IGKIQDSLFSTASAL	S:S939F
BA.2.86 and JN.1	S	DSLSSTASALGKLQD	936	950	DSLFSTASALGKLQD	S:S939F
BA.2.86 and JN.1	S	GKIQDSLSSTASALGKLQ	932	949	GKIQDSLFSTASALGKLQ	S:S939F
BA.2.86 and JN.1	S	KLIANQFNSAIGKIQDSLS	921	939	KLIANQFNSAIGKIQDSLF	S:S939F
BA.2.86 and JN.1	S	GKLQDVVNQNAQALN	946	960	GKLQDVVNHNAQALN	S:Q954H
BA.2.86 and JN.1	S	NQNAQALNTLVKQLSSNFG	953	971	NHNAQALNTLVKQLSSKFG	S:Q954H
BA.2.86 and JN.1	S	NQNAQALNTLVKQLSSNFG	953	971	NHNAQALNTLVKQLSSKFG	S:N969K
BA.2.86 and JN.1	S	NQNAQALNTLVKQLSSNFGA	953	972	NHNAQALNTLVKQLSSKFGA	S:Q954H
BA.2.86 and JN.1	S	NQNAQALNTLVKQLSSNFGA	953	972	NHNAQALNTLVKQLSSKFGA	S:N969K
BA.2.86 and JN.1	S	VVNQNAQALNTLVKQ	951	965	VVNHNAQALNTLVKQ	S:Q954H
BA.2.86 and JN.1	S	NQNAQALNTLVKQLSSNF	953	970	NHNAQALNTLVKQLSSKF	S:Q954H
BA.2.86 and JN.1	S	NQNAQALNTLVKQLSSNF	953	970	NHNAQALNTLVKQLSSKF	S:N969K
BA.2.86 and JN.1	S	GKLQDVVNQNAQALNT	946	961	GKLQDVVNHNAQALNT	S:Q954H
BA.2.86 and JN.1	S	VVNQNAQALNTLVKQL	951	966	VVNHNAQALNTLVKQL	S:Q954H
BA.2.86 and JN.1	S	KLQDVVNQNAQALNT	947	961	KLQDVVNHNAQALNT	S:Q954H
BA.2.86 and JN.1	S	AQALNTLVKQLSSNF	956	970	AQALNTLVKQLSSKF	S:N969K
BA.2.86 and JN.1	S	TLVKQLSSNFGAISS	961	975	TLVKQLSSKFGAISS	S:N969K
BA.2.86 and JN.1	S	TLVKQLSSNFGAI	961	973	TLVKQLSSKFGAI	S:N969K
BA.2.86 and JN.1	S	NTLVKQLSSNFGAISSV	960	976	NTLVKQLSSKFGAISSV	S:N969K
BA.2.86 and JN.1	S	QLSSNFGAISSVLND	965	979	QLSSKFGAISSVLND	S:N969K
BA.2.86 and JN.1	S	QALNTLVKQLSSNFG	957	971	QALNTLVKQLSSKFG	S:N969K
BA.2.86 and JN.1	S	NFGAISSVLNDILSR	969	983	KFGAISSVLNDILSR	S:N969K
BA.2.86 and JN.1	S	TLVKQLSSNFGAISSVLNDI	961	980	TLVKQLSSKFGAISSVLNDI	S:N969K
BA.2.86 and JN.1	S	NAQALNTLVKQLSSNFG	955	971	NAQALNTLVKQLSSKFG	S:N969K
BA.2.86 and JN.1	S	SSNFGAISSVLNDIL	967	981	SSKFGAISSVLNDIL	S:N969K
BA.2.86 and JN.1	S	GIVNNTVYDPLQPEL	1131	1145	GIVNNTVYDPLQLEL	S:P1143L
BA.2.86 and JN.1	S	LQPELDSFKEELDKY	1141	1155	LQLELDSFKEELDKY	S:P1143L
BA.2.86 and JN.1	S	VNNTVYDPLQPELDS	1133	1147	VNNTVYDPLQLELDS	S:P1143L
BA.2.86 and JN.1	S	TVYDPLQPELDSFKE	1136	1150	TVYDPLQLELDSFKE	S:P1143L
BA.2.86 and JN.1	N	NAPRITFGGPSDSTG	11	25	NALRITFGGPSDSTG	N:P13L
BA.2.86 and JN.1	N	PQNQRNAPRITFGGP	6	20	PQNQRNALRITFGGP	N:P13L
BA.2.86 and JN.1	N	PRITFGGPSDSTG	13	25	LRITFGGPSDSTG	N:P13L
BA.2.86 and JN.1	N	QRNAPRITFGGPSDSTGSN	9	27	QRNALRITFGGPSDSTGSN	N:P13L
BA.2.86 and JN.1	N	MSDNGPQNQRNAPRI	1	15	MSDNGPQNQRNALRI	N:P13L
BA.2.86 and JN.1	N	MSDNGPQNQRNAPRITFGG	1	19	MSDNGPQNQRNALRITFGG	N:P13L
BA.2.86 and JN.1	N	SDSTGSNQNGERSGA	21	35	SDSTGSNQNG---GA	N:E31-
BA.2.86 and JN.1	N	SDSTGSNQNGERSGA	21	35	SDSTGSNQNG---GA	N:R32-
BA.2.86 and JN.1	N	SDSTGSNQNGERSGA	21	35	SDSTGSNQNG---GA	N:S33-
BA.2.86 and JN.1	N	SNQNGERSGARSKQR	26	40	SNQNG---GARSKQR	N:E31-
BA.2.86 and JN.1	N	SNQNGERSGARSKQR	26	40	SNQNG---GARSKQR	N:R32-
BA.2.86 and JN.1	N	SNQNGERSGARSKQR	26	40	SNQNG---GARSKQR	N:S33-
BA.2.86 and JN.1	N	ERSGARSKQRRPQGL	31	45	---GARSKQRRPQGL	N:E31-
BA.2.86 and JN.1	N	ERSGARSKQRRPQGL	31	45	---GARSKQRRPQGL	N:R32-
BA.2.86 and JN.1	N	ERSGARSKQRRPQGL	31	45	---GARSKQRRPQGL	N:S33-
BA.2.86 and JN.1	N	DAALALLLLDRLNQL	216	230	DAALALLLLDRLNKL	N:Q229K
BA.2.86 and JN.1	N	LLLLDRLNQLESKMS	221	235	LLLLDRLNKLESKMS	N:Q229K
BA.2.86 and JN.1	N	AALALLLLDRLNQ	217	229	AALALLLLDRLNK	N:Q229K
BA.2.86 and JN.1	N	LLLLDRLNQLESK	221	233	LLLLDRLNKLESK	N:Q229K
BA.2.86 and JN.1	N	AALALLLLDRLNQLE	217	231	AALALLLLDRLNKLE	N:Q229K
BA.2.86 and JN.1	N	AALALLLLDRLNQLESKMS	217	235	AALALLLLDRLNKLESKMS	N:Q229K
BA.2.86 and JN.1	N	RLNQLESKMSGKGQQ	226	240	RLNKLESKMSGKGQQ	N:Q229K
BA.2.86 and JN.1	N	AALALLLLDRLNQLESKMSG	217	236	AALALLLLDRLNKLESKMSG	N:Q229K
BA.2.86 and JN.1	N	ALALLLLDRLNQLESKM	218	234	ALALLLLDRLNKLESKM	N:Q229K
BA.2.86 and JN.1	N	ALLLLDRLNQLE	220	231	ALLLLDRLNKLE	N:Q229K
BA.2.86 and JN.1	N	LDRLNQLESKMSGKG	224	238	LDRLNKLESKMSGKG	N:Q229K
BA.2.86 and JN.1	N	GKGQQQQGQTVTKKS	236	250	GKGQQQQSQTVTKKS	N:G243S
BA.2.86 and JN.1	N	ESKMSGKGQQQQGQT	231	245	ESKMSGKGQQQQSQT	N:G243S
BA.2.86 and JN.1	N	QQGQTVTKKSAAEAS	241	255	QQSQTVTKKSAAEAS	N:G243S
BA.2.86 and JN.1	N	DDFSKQLQQSMSSADSTQA	401	419	DDFSKQLQQSMSRADSTQA	N:S413R
BA.2.86 and JN.1	ORF1ab	PDLNGDVVAIDYKHY	1961	1975	PDLNGDVVAIDYRHY	ORF1a:K1973R
BA.2.86 and JN.1	ORF1ab	SHNIALIWNVKDFMS	2706	2720	SHNITLIWNVKDFMS	ORF1a:A2710T
BA.2.86 and JN.1	ORF1ab	NTLLFLMSFTVLCLT	3081	3095	NTLLFLMSFIVLCLT	ORF1a:T3090I
BA.2.86 and JN.1	ORF1ab	FSNSGSDVLYQPPQT	3241	3255	FSNSGSDVLYQPPQI	ORF1a:T3255I
BA.2.86 and JN.1	ORF1ab	SDVLYQPPQTSITSA	3246	3260	SDVLYQPPQISITSA	ORF1a:T3255I
BA.2.86 and JN.1	ORF1ab	LLVLVQSTQWSLFFF	3591	3605	LLFLVQSTQWSLFFF	ORF1a:V3593F
BA.2.86 and JN.1	ORF1ab	TSLLVLVQSTQWSLF	3589	3603	TSLLFLVQSTQWSLF	ORF1a:V3593F
BA.2.86 and JN.1	ORF1ab	HCANFNVLFSTVFPP	4701	4715	HCANFNVLFSTVFPL	ORF1b:P314L
BA.2.86 and JN.1	ORF1ab	NVLFSTVFPPTSFGP	4706	4720	NVLFSTVFPLTSFGP	ORF1b:P314L
BA.2.86 and JN.1	ORF1ab	VNARLRAKHYVYIGD	5711	5725	VNARLCAKHYVYIGD	ORF1b:R1315C
BA.2.86 and JN.1	ORF1ab	LRAKHYVYIGDPAQL	5715	5729	LCAKHYVYIGDPAQL	ORF1b:R1315C
BA.2.86 and JN.1	ORF3a	TDTGVEHVTFFIYNK	221	235	TDIGVEHVTFFIYNK	ORF3a:T223I
BA.2.86 and JN.1	E	SEETGTLIVNSVLLF	6	20	SEEIGTLIVNSVLLF	E:T9I
BA.2.86 and JN.1	E	MYSFVSEETGTLIVN	1	15	MYSFVSEEIGTLIVN	E:T9I
BA.2.86 and JN.1	M	MADSNGTITVEELKK	1	15	MAHSNGTITVEELKK	M:D3H
BA.2.86 and JN.1	M	EELKKLLEQWNLVIG	11	25	EELKKLLEEWNLVIG	M:Q19E
BA.2.86 and JN.1	M	LLEQWNLVIGFLFLT	16	30	LLEEWNLVIGFLFLA	M:Q19E
BA.2.86 and JN.1	M	LLEQWNLVIGFLFLT	16	30	LLEEWNLVIGFLFLA	M:T30A
BA.2.86 and JN.1	M	LEQWNLVIGFLFL	17	29	LEEWNLVIGFLFL	M:Q19E
BA.2.86 and JN.1	M	LKKLLEQWNLVIG	13	25	LKKLLEEWNLVIG	M:Q19E
BA.2.86 and JN.1	M	GTITVEELKKLLEQW	6	20	GTITVEELKKLLEEW	M:Q19E
BA.2.86 and JN.1	M	TVEELKKLLEQWNLVIGFLF	9	28	TVEELKKLLEEWNLVIGFLF	M:Q19E
BA.2.86 and JN.1	M	FLFLTWICLLQFAYA	26	40	FLFLAWICLLQFAYA	M:T30A
BA.2.86 and JN.1	M	NLVIGFLFLTWICLL	21	35	NLVIGFLFLAWICLL	M:T30A
BA.2.86 and JN.1	M	LIFLWLLWPVTLACF	51	65	LIFLWLLWPVTLTCF	M:A63T
BA.2.86 and JN.1	M	LLWPVTLACFVLAAV	56	70	LLWPVTLTCFVLAAV	M:A63T
BA.2.86 and JN.1	M	FLWLLWPVTLACFVLA	53	68	FLWLLWPVTLTCFVLA	M:A63T
BA.2.86 and JN.1	M	ACFVLAAVYRINWITGGIA	63	81	TCFVLAAVYRINWITGGIA	M:A63T
BA.2.86 and JN.1	M	FIASFRLFARTRSMW	96	110	FIASFRLFVRTRSMW	M:A104V
BA.2.86 and JN.1	M	MWLSYFIASFRLFAR	91	105	MWLSYFIASFRLFVR	M:A104V
BA.2.86 and JN.1	M	RLFARTRSMWSFNPE	101	115	RLFVRTRSMWSFNPE	M:A104V
BA.2.86 and JN.1	M	LSYFIASFRLFAR	93	105	LSYFIASFRLFVR	M:A104V
BA.2.86 and JN.1	M	RLFARTRSMWSFN	101	113	RLFVRTRSMWSFN	M:A104V
BA.2.86 and JN.1	M	GLMWLSYFIASFRLFARTRS	89	108	GLMWLSYFIASFRLFVRTRS	M:A104V
BA.2.86 and JN.1	M	IASFRLFARTRSMWSFNPET	97	116	IASFRLFVRTRSMWSFNPET	M:A104V
BA.2.86 and JN.1	M	ASFRLFARTRSMWSFN	98	113	ASFRLFVRTRSMWSFN	M:A104V
BA.2.86 and JN.1	ORF8	FTINCQEPKLGSLVV	86	100	FIINCQEPKLGSLVV	ORF8:T87I
JN.1-specific	S	YNYLYRLFRKSNLKP	449	463	YNYLYRSFRKSNLKP	S:L455S
JN.1-specific	S	YLYRLFRKSNLKPFE	451	465	YLYRSFRKSNLKPFE	S:L455S
JN.1-specific	S	DSKVGGNYNYLYRLFRK	442	458	DSKVGGNYNYLYRSFRK	S:L455S
JN.1-specific	S	LDSKVGGNYNYLYRLFRKSN	441	460	LDSKVGGNYNYLYRSFRKSN	S:L455S
JN.1-specific	S	YNYLYRLFRKSNLKPFERDI	449	468	YNYLYRSFRKSNLKPFERDI	S:L455S
JN.1-specific	ORF7b	DFYLCFLAFLLFLVL	8	22	DFYLCFLAFLLLLVL	ORF7b:F19L
