# Supplementary material for: Cross-Reactivity Assessment of Vaccine-Derived SARS-CoV-2 T Cell Responses against BA.2.86 and JN.1
Source: Viruses. 2024 Mar 20;16(3):473. doi: 10.3390/v16030473 (PMC10975570; doi:10.3390/v16030473)
Supplement: Supplementary file 1 [file viruses-16-00473-s001.zip › Supplementary_Table_2.xlsx]

## Sheet: class_I_epi_details_all
VOC	Protein	Epitope	Start	End	Variant	Mutations
BA.2.86 and JN.1	S	NLTTRTQL	17	24	NLITTTQ-	S:T19I
BA.2.86 and JN.1	S	NLTTRTQL	17	24	NLITTTQ-	S:R21T
BA.2.86 and JN.1	S	NLTTRTQL	17	24	NLITTTQ-	S:L24-
BA.2.86 and JN.1	S	TRTQLPPAY	20	28	TTTQ---SY	S:R21T
BA.2.86 and JN.1	S	TRTQLPPAY	20	28	TTTQ---SY	S:L24-
BA.2.86 and JN.1	S	TRTQLPPAY	20	28	TTTQ---SY	S:P25-
BA.2.86 and JN.1	S	TRTQLPPAY	20	28	TTTQ---SY	S:P26-
BA.2.86 and JN.1	S	TRTQLPPAY	20	28	TTTQ---SY	S:A27S
BA.2.86 and JN.1	S	LPPAYTNSF	24	32	---SYTNSF	S:L24-
BA.2.86 and JN.1	S	LPPAYTNSF	24	32	---SYTNSF	S:P25-
BA.2.86 and JN.1	S	LPPAYTNSF	24	32	---SYTNSF	S:P26-
BA.2.86 and JN.1	S	LPPAYTNSF	24	32	---SYTNSF	S:A27S
BA.2.86 and JN.1	S	STQDLFLPFF	50	59	LTQDLFLPFF	S:S50L
BA.2.86 and JN.1	S	STQDLFLPF	50	58	LTQDLFLPF	S:S50L
BA.2.86 and JN.1	S	FRSSVLHST	43	51	FRSSVLHLT	S:S50L
BA.2.86 and JN.1	S	HVSGTNGTK	69	77	--SGTNGTK	S:H69-
BA.2.86 and JN.1	S	HVSGTNGTK	69	77	--SGTNGTK	S:V70-
BA.2.86 and JN.1	S	VTWFHAIHV	62	70	VTWFHAI--	S:H69-
BA.2.86 and JN.1	S	VTWFHAIHV	62	70	VTWFHAI--	S:V70-
BA.2.86 and JN.1	S	SNVTWFHAIHVS	60	71	SNVTWFHAI--S	S:H69-
BA.2.86 and JN.1	S	SNVTWFHAIHVS	60	71	SNVTWFHAI--S	S:V70-
BA.2.86 and JN.1	S	NATNVVIKV	122	130	NATNVFIKV	S:V127F
BA.2.86 and JN.1	S	FCNDPFLGVYY	135	145	FCNDPFLDV-Y	S:G142D
BA.2.86 and JN.1	S	FCNDPFLGVYY	135	145	FCNDPFLDV-Y	S:Y144-
BA.2.86 and JN.1	S	GVYYHKNNK	142	150	DV-YHKNNK	S:G142D
BA.2.86 and JN.1	S	GVYYHKNNK	142	150	DV-YHKNNK	S:Y144-
BA.2.86 and JN.1	S	CNDPFLGVY	136	144	CNDPFLDV-	S:G142D
BA.2.86 and JN.1	S	CNDPFLGVY	136	144	CNDPFLDV-	S:Y144-
BA.2.86 and JN.1	S	FCNDPFLGV	135	143	FCNDPFLDV	S:G142D
BA.2.86 and JN.1	S	FCNDPFLGVY	135	144	FCNDPFLDV-	S:G142D
BA.2.86 and JN.1	S	FCNDPFLGVY	135	144	FCNDPFLDV-	S:Y144-
BA.2.86 and JN.1	S	CNDPFLGVYY	136	145	CNDPFLDV-Y	S:G142D
BA.2.86 and JN.1	S	CNDPFLGVYY	136	145	CNDPFLDV-Y	S:Y144-
BA.2.86 and JN.1	S	FQFCNDPFLG	133	142	FQFCNDPFLD	S:G142D
BA.2.86 and JN.1	S	YYHKNNKSW	144	152	-YHKNNKSW	S:Y144-
BA.2.86 and JN.1	S	KSWMESEFRVY	150	160	KSWMESESGVY	S:F157S
BA.2.86 and JN.1	S	KSWMESEFRVY	150	160	KSWMESESGVY	S:R158G
BA.2.86 and JN.1	S	SWMESEFRVY	151	160	SWMESESGVY	S:F157S
BA.2.86 and JN.1	S	SWMESEFRVY	151	160	SWMESESGVY	S:R158G
BA.2.86 and JN.1	S	SWMESEFRV	151	159	SWMESESGV	S:F157S
BA.2.86 and JN.1	S	SWMESEFRV	151	159	SWMESESGV	S:R158G
BA.2.86 and JN.1	S	WMESEFRVY	152	160	WMESESGVY	S:F157S
BA.2.86 and JN.1	S	WMESEFRVY	152	160	WMESESGVY	S:R158G
BA.2.86 and JN.1	S	MESEFRVYS	153	161	MESESGVYS	S:F157S
BA.2.86 and JN.1	S	MESEFRVYS	153	161	MESESGVYS	S:R158G
BA.2.86 and JN.1	S	RVYSSANNCTF	158	168	GVYSSANNCTF	S:R158G
BA.2.86 and JN.1	S	IYSKHTPINL	203	212	IYSKHTPI-I	S:N211-
BA.2.86 and JN.1	S	IYSKHTPINL	203	212	IYSKHTPI-I	S:L212I
BA.2.86 and JN.1	S	TPINLVRDL	208	216	TPI-IGRDF	S:N211-
BA.2.86 and JN.1	S	TPINLVRDL	208	216	TPI-IGRDF	S:L212I
BA.2.86 and JN.1	S	TPINLVRDL	208	216	TPI-IGRDF	S:V213G
BA.2.86 and JN.1	S	TPINLVRDL	208	216	TPI-IGRDF	S:L216F
BA.2.86 and JN.1	S	LPQGFSAL	216	223	FPQGFSAL	S:L216F
BA.2.86 and JN.1	S	LPQGFSALEPL	216	226	FPQGFSALEPL	S:L216F
BA.2.86 and JN.1	S	LLALHRSYL	241	249	LLALNRSYL	S:H245N
BA.2.86 and JN.1	S	TLLALHRSY	240	248	TLLALNRSY	S:H245N
BA.2.86 and JN.1	S	WTAGAAAYYVGY	258	269	WTAGAADYYVGY	S:A264D
BA.2.86 and JN.1	S	GAAAYYVGY	261	269	GAADYYVGY	S:A264D
BA.2.86 and JN.1	S	WTAGAAAYY	258	266	WTAGAADYY	S:A264D
BA.2.86 and JN.1	S	RFPNITNLCPF	328	338	RFPNVTNLCPF	S:I332V
BA.2.86 and JN.1	S	FPNITNLCP	329	337	FPNVTNLCP	S:I332V
BA.2.86 and JN.1	S	VRFPNITNL	327	335	VRFPNVTNL	S:I332V
BA.2.86 and JN.1	S	GEVFNATRF	339	347	HEVFNATRF	S:G339H
BA.2.86 and JN.1	S	SVYAWNRKR	349	357	SVYAWNRTR	S:K356T
BA.2.86 and JN.1	S	YAWNRKRI	351	358	YAWNRTRI	S:K356T
BA.2.86 and JN.1	S	ASVYAWNRK	348	356	ASVYAWNRT	S:K356T
BA.2.86 and JN.1	S	VYAWNRKRI	350	358	VYAWNRTRI	S:K356T
BA.2.86 and JN.1	S	NSASFSTFK	370	378	NFAPFFAFK	S:S371F
BA.2.86 and JN.1	S	NSASFSTFK	370	378	NFAPFFAFK	S:S373P
BA.2.86 and JN.1	S	NSASFSTFK	370	378	NFAPFFAFK	S:S375F
BA.2.86 and JN.1	S	NSASFSTFK	370	378	NFAPFFAFK	S:T376A
BA.2.86 and JN.1	S	SASFSTFKCY	371	380	FAPFFAFKCY	S:S371F
BA.2.86 and JN.1	S	SASFSTFKCY	371	380	FAPFFAFKCY	S:S373P
BA.2.86 and JN.1	S	SASFSTFKCY	371	380	FAPFFAFKCY	S:S375F
BA.2.86 and JN.1	S	SASFSTFKCY	371	380	FAPFFAFKCY	S:T376A
BA.2.86 and JN.1	S	LYNSASFSTF	368	377	LYNFAPFFAF	S:S371F
BA.2.86 and JN.1	S	LYNSASFSTF	368	377	LYNFAPFFAF	S:S373P
BA.2.86 and JN.1	S	LYNSASFSTF	368	377	LYNFAPFFAF	S:S375F
BA.2.86 and JN.1	S	LYNSASFSTF	368	377	LYNFAPFFAF	S:T376A
BA.2.86 and JN.1	S	FVIRGDEVR	400	408	FVIKGNEVS	S:R403K
BA.2.86 and JN.1	S	FVIRGDEVR	400	408	FVIKGNEVS	S:D405N
BA.2.86 and JN.1	S	FVIRGDEVR	400	408	FVIKGNEVS	S:R408S
BA.2.86 and JN.1	S	NVYADSFVIR	394	403	NVYADSFVIK	S:R403K
BA.2.86 and JN.1	S	QIAPGQTGK	409	417	QIAPGQTGN	S:K417N
BA.2.86 and JN.1	S	KIADYNYKL	417	425	NIADYNYKL	S:K417N
BA.2.86 and JN.1	S	NLDSKVGGNY	440	449	KLDSKHSGNY	S:N440K
BA.2.86 and JN.1	S	NLDSKVGGNY	440	449	KLDSKHSGNY	S:V445H
BA.2.86 and JN.1	S	NLDSKVGGNY	440	449	KLDSKHSGNY	S:G446S
BA.2.86 and JN.1	S	DSKVGGNYNY	442	451	DSKHSGNYDY	S:V445H
BA.2.86 and JN.1	S	DSKVGGNYNY	442	451	DSKHSGNYDY	S:G446S
BA.2.86 and JN.1	S	DSKVGGNYNY	442	451	DSKHSGNYDY	S:N450D
BA.2.86 and JN.1	S	KVGGNYNYLY	444	453	KHSGNYDYWY	S:V445H
BA.2.86 and JN.1	S	KVGGNYNYLY	444	453	KHSGNYDYWY	S:G446S
BA.2.86 and JN.1	S	KVGGNYNYLY	444	453	KHSGNYDYWY	S:N450D
BA.2.86 and JN.1	S	KVGGNYNYLY	444	453	KHSGNYDYWY	S:L452W
BA.2.86 and JN.1	S	VGGNYNYLY	445	453	HSGNYDYWY	S:V445H
BA.2.86 and JN.1	S	VGGNYNYLY	445	453	HSGNYDYWY	S:G446S
BA.2.86 and JN.1	S	VGGNYNYLY	445	453	HSGNYDYWY	S:N450D
BA.2.86 and JN.1	S	VGGNYNYLY	445	453	HSGNYDYWY	S:L452W
BA.2.86 and JN.1	S	NYNYLYRLFRK	448	458	NYDYWYRLFRK	S:N450D
BA.2.86 and JN.1	S	NYNYLYRLFRK	448	458	NYDYWYRLFRK	S:L452W
BA.2.86 and JN.1	S	NYNYLYRLF	448	456	NYDYWYRLF	S:N450D
BA.2.86 and JN.1	S	NYNYLYRLF	448	456	NYDYWYRLF	S:L452W
BA.2.86 and JN.1	S	YNYLYRLFR	449	457	YDYWYRLFR	S:N450D
BA.2.86 and JN.1	S	YNYLYRLFR	449	457	YDYWYRLFR	S:L452W
BA.2.86 and JN.1	S	GNYNYLYRLF	447	456	GNYDYWYRLF	S:N450D
BA.2.86 and JN.1	S	GNYNYLYRLF	447	456	GNYDYWYRLF	S:L452W
BA.2.86 and JN.1	S	NYNYLYRLFR	448	457	NYDYWYRLFR	S:N450D
BA.2.86 and JN.1	S	NYNYLYRLFR	448	457	NYDYWYRLFR	S:L452W
BA.2.86 and JN.1	S	RLFRKSNLK	454	462	RLFRKSKLK	S:N460K
BA.2.86 and JN.1	S	KSNLKPFER	458	466	KSKLKPFER	S:N460K
BA.2.86 and JN.1	S	NGVEGFNCY	481	489	KG-KGPNCY	S:N481K
BA.2.86 and JN.1	S	NGVEGFNCY	481	489	KG-KGPNCY	S:V483-
BA.2.86 and JN.1	S	NGVEGFNCY	481	489	KG-KGPNCY	S:E484K
BA.2.86 and JN.1	S	NGVEGFNCY	481	489	KG-KGPNCY	S:F486P
BA.2.86 and JN.1	S	FQPTNGVGY	497	505	FRPTYGVGH	S:Q498R
BA.2.86 and JN.1	S	FQPTNGVGY	497	505	FRPTYGVGH	S:N501Y
BA.2.86 and JN.1	S	FQPTNGVGY	497	505	FRPTYGVGH	S:Y505H
BA.2.86 and JN.1	S	YGFQPTNGV	495	503	YGFRPTYGV	S:Q498R
BA.2.86 and JN.1	S	YGFQPTNGV	495	503	YGFRPTYGV	S:N501Y
BA.2.86 and JN.1	S	LQSYGFQPT	492	500	LQSYGFRPT	S:Q498R
BA.2.86 and JN.1	S	NGVGYQPYR	501	509	YGVGHQPYR	S:N501Y
BA.2.86 and JN.1	S	NGVGYQPYR	501	509	YGVGHQPYR	S:Y505H
BA.2.86 and JN.1	S	GYQPYRVVVLSF	504	515	GHQPYRVVVLSF	S:Y505H
BA.2.86 and JN.1	S	VGYQPYRVV	503	511	VGHQPYRVV	S:Y505H
BA.2.86 and JN.1	S	YQPYRVVVL	505	513	HQPYRVVVL	S:Y505H
BA.2.86 and JN.1	S	VLTESNKKF	551	559	VLTKSNKKF	S:E554K
BA.2.86 and JN.1	S	RDIADTTDAV	567	576	RDIVDTTDAV	S:A570V
BA.2.86 and JN.1	S	YQDVNCTEV	612	620	YQGVNCTEV	S:D614G
BA.2.86 and JN.1	S	TEVPVAIHA	618	626	TEVSVAIHA	S:P621S
BA.2.86 and JN.1	S	IGAEHVNNSY	651	660	IGAEYVNNSY	S:H655Y
BA.2.86 and JN.1	S	AEHVNNSY	653	660	AEYVNNSY	S:H655Y
BA.2.86 and JN.1	S	IPIGAGICASY	664	674	IPIGAGVCASY	S:I670V
BA.2.86 and JN.1	S	YECDIPIGAGI	660	670	YECDIPIGAGV	S:I670V
BA.2.86 and JN.1	S	QTNSPRRAR	677	685	QTKSRRRAR	S:N679K
BA.2.86 and JN.1	S	QTNSPRRAR	677	685	QTKSRRRAR	S:P681R
BA.2.86 and JN.1	S	SYQTQTNSPRRA	673	684	SYQTQTKSRRRA	S:N679K
BA.2.86 and JN.1	S	SYQTQTNSPRRA	673	684	SYQTQTKSRRRA	S:P681R
BA.2.86 and JN.1	S	NSPRRARSVAS	679	689	KSRRRARSVAS	S:N679K
BA.2.86 and JN.1	S	NSPRRARSVAS	679	689	KSRRRARSVAS	S:P681R
BA.2.86 and JN.1	S	SPRRARSVA	680	688	SRRRARSVA	S:P681R
BA.2.86 and JN.1	S	SPRRARSV	680	687	SRRRARSV	S:P681R
BA.2.86 and JN.1	S	SPRRARSVAS	680	689	SRRRARSVAS	S:P681R
BA.2.86 and JN.1	S	SPRRARSVASQ	680	690	SRRRARSVASQ	S:P681R
BA.2.86 and JN.1	S	GSFCTQLNR	757	765	GSFCTQLKR	S:N764K
BA.2.86 and JN.1	S	TQLNRALTGI	761	770	TQLKRALTGI	S:N764K
BA.2.86 and JN.1	S	QLNRALTGI	762	770	QLKRALTGI	S:N764K
BA.2.86 and JN.1	S	KQIYKTPPIKDF	786	797	KQIYKTPPIKYF	S:D796Y
BA.2.86 and JN.1	S	IYKTPPIKDF	788	797	IYKTPPIKYF	S:D796Y
BA.2.86 and JN.1	S	LSSTASALGK	938	947	LFSTASALGK	S:S939F
BA.2.86 and JN.1	S	SLSSTASAL	937	945	SLFSTASAL	S:S939F
BA.2.86 and JN.1	S	VVNQNAQAL	951	959	VVNHNAQAL	S:Q954H
BA.2.86 and JN.1	S	LVKQLSSNF	962	970	LVKQLSSKF	S:N969K
BA.2.86 and JN.1	S	KQLSSNFGA	964	972	KQLSSKFGA	S:N969K
BA.2.86 and JN.1	S	VYDPLQPELDSF	1137	1148	VYDPLQLELDSF	S:P1143L
BA.2.86 and JN.1	S	VYDPLQPEL	1137	1145	VYDPLQLEL	S:P1143L
BA.2.86 and JN.1	N	QRNAPRITF	9	17	QRNALRITF	N:P13L
BA.2.86 and JN.1	N	APRITFGGP	12	20	ALRITFGGP	N:P13L
BA.2.86 and JN.1	N	SSRGTSPAR	201	209	SSKRTSPAR	N:R203K
BA.2.86 and JN.1	N	SSRGTSPAR	201	209	SSKRTSPAR	N:G204R
BA.2.86 and JN.1	N	LLLDRLNQL	222	230	LLLDRLNKL	N:Q229K
BA.2.86 and JN.1	N	LLLLDRLNQL	221	230	LLLLDRLNKL	N:Q229K
BA.2.86 and JN.1	N	RLNQLESKM	226	234	RLNKLESKM	N:Q229K
BA.2.86 and JN.1	N	LLDRLNQLE	223	231	LLDRLNKLE	N:Q229K
BA.2.86 and JN.1	N	DRLNQLESK	225	233	DRLNKLESK	N:Q229K
BA.2.86 and JN.1	N	LDRLNQLES	224	232	LDRLNKLES	N:Q229K
BA.2.86 and JN.1	N	QQQQGQTVTK	239	248	QQQQSQTVTK	N:G243S
BA.2.86 and JN.1	N	QQQGQTVTK	240	248	QQQSQTVTK	N:G243S
BA.2.86 and JN.1	N	QLQQSMSSA	406	414	QLQQSMSRA	N:S413R
BA.2.86 and JN.1	ORF1ab	QGYKSVNITF	834	843	QGYKSVNIIF	ORF1a:T842I
BA.2.86 and JN.1	ORF1ab	KSVNITFEL	837	845	KSVNIIFEL	ORF1a:T842I
BA.2.86 and JN.1	ORF1ab	EAKKVKPTV	1048	1056	EAKKVKPTL	ORF1a:V1056L
BA.2.86 and JN.1	ORF1ab	VVVNAANVY	1056	1064	LVVNAANVY	ORF1a:V1056L
BA.2.86 and JN.1	ORF1ab	DVVAIDYKHY	1966	1975	DVVAIDYRHY	ORF1a:K1973R
BA.2.86 and JN.1	ORF1ab	DYKHYTPSF	1971	1979	DYRHYTPSF	ORF1a:K1973R
BA.2.86 and JN.1	ORF1ab	VVAIDYKHY	1967	1975	VVAIDYRHY	ORF1a:K1973R
BA.2.86 and JN.1	ORF1ab	AKSHNIALIW	2704	2713	AKSHNITLIW	ORF1a:A2710T
BA.2.86 and JN.1	ORF1ab	VAKSHNIAL	2703	2711	VAKSHNITL	ORF1a:A2710T
BA.2.86 and JN.1	ORF1ab	DAVNLLTNM	3022	3030	DAVNLFTNM	ORF1a:L3027F
BA.2.86 and JN.1	ORF1ab	LLTNMFTPL	3026	3034	LFTNMFTPL	ORF1a:L3027F
BA.2.86 and JN.1	ORF1ab	LLFLMSFTV	3083	3091	LLFLMSFIV	ORF1a:T3090I
BA.2.86 and JN.1	ORF1ab	FTVLCLTPV	3089	3097	FIVLCLTPV	ORF1a:T3090I
BA.2.86 and JN.1	ORF1ab	TLLFLMSFT	3082	3090	TLLFLMSFI	ORF1a:T3090I
BA.2.86 and JN.1	ORF1ab	LYQPPQTSI	3249	3257	LYQPPQISI	ORF1a:T3255I
BA.2.86 and JN.1	ORF1ab	ILTSLLVLV	3587	3595	ILTSLLFLV	ORF1a:V3593F
BA.2.86 and JN.1	ORF1ab	TILTSLLVL	3586	3594	TILTSLLFL	ORF1a:V3593F
BA.2.86 and JN.1	ORF1ab	SLLVLVQST	3590	3598	SLLFLVQST	ORF1a:V3593F
BA.2.86 and JN.1	ORF1ab	SLSGFKLKDCV	3673	3683	SL---KLKDCV	ORF1a:S3675-
BA.2.86 and JN.1	ORF1ab	SLSGFKLKDCV	3673	3683	SL---KLKDCV	ORF1a:G3676-
BA.2.86 and JN.1	ORF1ab	SLSGFKLKDCV	3673	3683	SL---KLKDCV	ORF1a:F3677-
BA.2.86 and JN.1	ORF1ab	TSLSGFKLKDCV	3672	3683	TSL---KLKDCV	ORF1a:S3675-
BA.2.86 and JN.1	ORF1ab	TSLSGFKLKDCV	3672	3683	TSL---KLKDCV	ORF1a:G3676-
BA.2.86 and JN.1	ORF1ab	TSLSGFKLKDCV	3672	3683	TSL---KLKDCV	ORF1a:F3677-
BA.2.86 and JN.1	ORF1ab	SLSGFKLKDCVM	3673	3684	SL---KLKDCVM	ORF1a:S3675-
BA.2.86 and JN.1	ORF1ab	SLSGFKLKDCVM	3673	3684	SL---KLKDCVM	ORF1a:G3676-
BA.2.86 and JN.1	ORF1ab	SLSGFKLKDCVM	3673	3684	SL---KLKDCVM	ORF1a:F3677-
BA.2.86 and JN.1	ORF1ab	FKLKDCVMYA	3677	3686	-KLKDCVMYA	ORF1a:F3677-
BA.2.86 and JN.1	ORF1ab	FPPTSFGPL	4713	4721	FPLTSFGPL	ORF1b:P314L
BA.2.86 and JN.1	ORF1ab	STVFPPTSF	4710	4718	STVFPLTSF	ORF1b:P314L
BA.2.86 and JN.1	ORF1ab	VVNARLRAK	5710	5718	VVNARLCAK	ORF1b:R1315C
BA.2.86 and JN.1	ORF8	GNYTVSCLPFTI	77	88	GNYTVSCLPFII	ORF8:T87I
BA.2.86 and JN.1	ORF8	TVSCLPFTI	80	88	TVSCLPFII	ORF8:T87I
BA.2.86 and JN.1	ORF8	YTVSCLPFT	79	87	YTVSCLPFI	ORF8:T87I
BA.2.86 and JN.1	E	SEETGTLIV	6	14	SEEIGTLIV	E:T9I
BA.2.86 and JN.1	E	FVSEETGTL	4	12	FVSEEIGTL	E:T9I
BA.2.86 and JN.1	M	KLLEQWNLV	15	23	KLLEEWNLV	M:Q19E
BA.2.86 and JN.1	M	QWNLVIGFLF	19	28	EWNLVIGFLF	M:Q19E
BA.2.86 and JN.1	M	QWNLVIGFL	19	27	EWNLVIGFL	M:Q19E
BA.2.86 and JN.1	M	FLFLTWICL	26	34	FLFLAWICL	M:T30A
BA.2.86 and JN.1	M	FLFLTWICLL	26	35	FLFLAWICLL	M:T30A
BA.2.86 and JN.1	M	WLLWPVTLA	55	63	WLLWPVTLT	M:A63T
BA.2.86 and JN.1	M	TLACFVLAAV	61	70	TLTCFVLAAV	M:A63T
BA.2.86 and JN.1	M	LLWPVTLAC	56	64	LLWPVTLTC	M:A63T
BA.2.86 and JN.1	M	LWPVTLACF	57	65	LWPVTLTCF	M:A63T
BA.2.86 and JN.1	M	TLACFVLAA	61	69	TLTCFVLAA	M:A63T
BA.2.86 and JN.1	M	LLWPVTLACFV	56	66	LLWPVTLTCFV	M:A63T
BA.2.86 and JN.1	M	VTLACFVLA	60	68	VTLTCFVLA	M:A63T
BA.2.86 and JN.1	M	WPVTLACFV	58	66	WPVTLTCFV	M:A63T
BA.2.86 and JN.1	M	LACFVLAAV	62	70	LTCFVLAAV	M:A63T
BA.2.86 and JN.1	M	PVTLACFVL	59	67	PVTLTCFVL	M:A63T
BA.2.86 and JN.1	M	RLFARTRSMW	101	110	RLFVRTRSMW	M:A104V
BA.2.86 and JN.1	M	SYFIASFRLFA	94	104	SYFIASFRLFV	M:A104V
BA.2.86 and JN.1	M	IASFRLFAR	97	105	IASFRLFVR	M:A104V
BA.2.86 and JN.1	M	RLFARTRSM	101	109	RLFVRTRSM	M:A104V
BA.2.86 and JN.1	M	FRLFARTRSM	100	109	FRLFVRTRSM	M:A104V
BA.2.86 and JN.1	M	RLFARTRS	101	108	RLFVRTRS	M:A104V
BA.2.86 and JN.1	M	FIASFRLFA	96	104	FIASFRLFV	M:A104V
BA.2.86 and JN.1	M	SFRLFARTR	99	107	SFRLFVRTR	M:A104V
JN.1-specific	S	NYNYLYRLFRK	448	458	NYNYLYRSFRK	S:L455S
JN.1-specific	S	NYNYLYRLF	448	456	NYNYLYRSF	S:L455S
JN.1-specific	S	RLFRKSNLK	454	462	RSFRKSNLK	S:L455S
JN.1-specific	S	YNYLYRLFR	449	457	YNYLYRSFR	S:L455S
JN.1-specific	S	NYNYLYRLFR	448	457	NYNYLYRSFR	S:L455S
JN.1-specific	S	GNYNYLYRLF	447	456	GNYNYLYRSF	S:L455S
JN.1-specific	ORF7b	AFLLFLVLI	15	23	AFLLLLVLI	ORF7b:F19L
JN.1-specific	ORF7b	LLFLVLIML	17	25	LLLLVLIML	ORF7b:F19L
JN.1-specific	ORF1ab	FRYMNSQGL	3820	3828	FKYMNSQGL	ORF1ab:R3821K
