# Supplementary material for: Cross-Reactivity Assessment of Vaccine-Derived SARS-CoV-2 T Cell Responses against BA.2.86 and JN.1
Source: Viruses. 2024 Mar 20;16(3):473. doi: 10.3390/v16030473 (PMC10975570; doi:10.3390/v16030473)
Supplement: Supplementary file 1 [file viruses-16-00473-s001.zip › Supplementary_Table_3.csv]

	Variant	Protein	Epitope	Length	Start	End	Epitope mutant	HLA allele	Predicted effect on binding
1	BA.2.86 and JN.1	S	PFGEVFNATRFASVYAWNRK	20	337	356	PFHEVFNATRFASVYAWNRT	HLA-DRB5*01:01	Reduced binding
2	BA.2.86 and JN.1	S	RFASVYAWNRKRISN	15	346	360	RFASVYAWNRTRISN	HLA-DRB1*13:01	Reduced binding
3	BA.2.86 and JN.1	S	RFASVYAWNRKRISN	15	346	360	RFASVYAWNRTRISN	HLA-DRB1*11:01	Reduced binding
4	BA.2.86 and JN.1	S	VIRGDEVRQIAPG	13	401	413	VIKGNEVRQIAPG	HLA-DRB3*01:01	Reduced binding
5	BA.2.86 and JN.1	S	VIRGDEVRQIAPG	13	401	413	VIKGNEVSQIAPG	HLA-DRB3*01:01	Reduced binding
6	BA.2.86 and JN.1	S	TNVYADSFVIRGDEVRQIAP	20	393	412	TNVYADSFVIKGNEVRQIAP	HLA-DRB1*03:01	Reduced binding
7	BA.2.86 and JN.1	S	TNVYADSFVIRGDEVRQIAP	20	393	412	TNVYADSFVIKGNEVRQIAP	HLA-DRB3*01:01	Reduced binding
8	BA.2.86 and JN.1	S	TNVYADSFVIRGDEVRQIAP	20	393	412	TNVYADSFVIKGNEVSQIAP	HLA-DRB3*01:01	Reduced binding
9	BA.2.86 and JN.1	S	LPLVSSQCVNLTTRTQL	17	8	24	LPLVSSQCVNLITTTQS	HLA-DRB4*01:01	Same binding
10	BA.2.86 and JN.1	S	SVLHSTQDLFLPFFS	15	46	60	SVLHLTQDLFLPFFS	HLA-DRB1*07:01	Same binding
11	BA.2.86 and JN.1	S	TRGVYYPDKVFRSSVLHSTQ	20	33	52	TRGVYYPDKVFRSSVLHLTQ	HLA-DRB1*04:01	Same binding
12	BA.2.86 and JN.1	S	TRGVYYPDKVFRSSVLHSTQ	20	33	52	TRGVYYPDKVFRSSVLHLTQ	HLA-DRB3*01:01	Same binding
13	BA.2.86 and JN.1	S	KVFRSSVLHSTQDLFLPFFS	20	41	60	KVFRSSVLHLTQDLFLPFFS	HLA-DRB1*07:01	Same binding
14	BA.2.86 and JN.1	S	LPFFSNVTWFHAIHV	15	56	70	LPFFSNVTWFHAISG	HLA-DRB1*15:01	Same binding
15	BA.2.86 and JN.1	S	LPFFSNVTWFHAIHV	15	56	70	LPFFSNVTWFHAISG	HLA-DRB1*16:01	Same binding
16	BA.2.86 and JN.1	S	SLLIVNNATNVVIKV	15	116	130	SLLIVNNATNVFIKV	HLA-DRB1*14:01	Same binding
17	BA.2.86 and JN.1	S	VNNATNVVIKVCEFQFC	17	120	136	VNNATNVFIKVCEFQFC	HLA-DRB3*02:02	Same binding
18	BA.2.86 and JN.1	S	VFKNIDGYFKIYSKHTPINL	20	193	212	VFKNIDGYFKIYSKHTPIIG	HLA-DRB5*01:01	Same binding
19	BA.2.86 and JN.1	S	IGINITRFQTLLALH	15	231	245	IGINITRFQTLLALN	HLA-DRB1*07:01	Same binding
20	BA.2.86 and JN.1	S	TRFQTLLALHRSYLT	15	236	250	TRFQTLLALNRSYLT	HLA-DRB1*12:01	Same binding
21	BA.2.86 and JN.1	S	TRFQTLLALHRSYLT	15	236	250	TRFQTLLALNRSYLT	HLA-DRB1*14:01	Same binding
22	BA.2.86 and JN.1	S	INITRFQTLLALH	13	233	245	INITRFQTLLALN	HLA-DRB3*01:01	Same binding
23	BA.2.86 and JN.1	S	TRFQTLLALHRSYLT	15	236	250	TRFQTLLALNRSYLT	HLA-DRB1*01:01	Same binding
24	BA.2.86 and JN.1	S	TRFQTLLALHRSYLT	15	236	250	TRFQTLLALNRSYLT	HLA-DRB1*04:01	Same binding
25	BA.2.86 and JN.1	S	INITRFQTLLALHRSYLTPG	20	233	252	INITRFQTLLALNRSYLTPG	HLA-DRB1*04:04	Same binding
26	BA.2.86 and JN.1	S	INITRFQTLLALHRSYLTPG	20	233	252	INITRFQTLLALNRSYLTPG	HLA-DRB5*01:01	Same binding
27	BA.2.86 and JN.1	S	TRFQTLLALHRS	12	236	247	TRFQTLLALNRS	HLA-DRB1*01:01	Same binding
28	BA.2.86 and JN.1	S	TRFQTLLALHRS	12	236	247	TRFQTLLALNRS	HLA-DRB1*11:01	Same binding
29	BA.2.86 and JN.1	S	TRFQTLLALHRSYLT	15	236	250	TRFQTLLALNRSYLT	HLA-DRB1*04:05	Same binding
30	BA.2.86 and JN.1	S	TRFQTLLALHRSYLT	15	236	250	TRFQTLLALNRSYLT	HLA-DRB1*07:01	Same binding
31	BA.2.86 and JN.1	S	IVRFPNITNLCPFGE	15	326	340	IVRFPNVTNLCPFHE	HLA-DRB1*15:01	Same binding
32	BA.2.86 and JN.1	S	YQTSNFRVQPTESIVRFPNI	20	313	332	YQTSNFRVQPTESIVRFPNV	HLA-DRB1*01:01	Same binding
33	BA.2.86 and JN.1	S	YQTSNFRVQPTESIVRFPNI	20	313	332	YQTSNFRVQPTESIVRFPNV	HLA-DRB1*04:01	Same binding
34	BA.2.86 and JN.1	S	QPTESIVRFPNITNLCPFGE	20	321	340	QPTESIVRFPNVTNLCPFHE	HLA-DRB1*04:04	Same binding
35	BA.2.86 and JN.1	S	QPTESIVRFPNITNLCPFGE	20	321	340	QPTESIVRFPNVTNLCPFHE	HLA-DRB1*15:01	Same binding
36	BA.2.86 and JN.1	S	CPFGEVFNATRFASV	15	336	350	CPFHEVFNATRFASV	HLA-DRB1*07:01	Same binding
37	BA.2.86 and JN.1	S	CPFGEVFNATRFASV	15	336	350	CPFHEVFNATRFASV	HLA-DRB1*13:01	Same binding
38	BA.2.86 and JN.1	S	GEVFNATRFASV	12	339	350	HEVFNATRFASV	HLA-DRB1*11:01	Same binding
39	BA.2.86 and JN.1	S	KRISNCVADYSVLYN	15	356	370	TRISNCVADYSVLYN	HLA-DRB1*03:01	Same binding
40	BA.2.86 and JN.1	S	RFASVYAWNRKRISN	15	346	360	RFASVYAWNRTRISN	HLA-DRB1*07:01	Same binding
41	BA.2.86 and JN.1	S	RFASVYAWNRKRISN	15	346	360	RFASVYAWNRTRISN	HLA-DRB1*14:01	Same binding
42	BA.2.86 and JN.1	S	YAWNRKRISNCVADY	15	351	365	YAWNRTRISNCVADY	HLA-DRB1*13:01	Same binding
43	BA.2.86 and JN.1	S	YAWNRKRISNCVADYSV	17	351	367	YAWNRTRISNCVADYSV	HLA-DRB3*02:02	Same binding
44	BA.2.86 and JN.1	S	YAWNRKRISNCVADYSV	17	351	367	YAWNRTRISNCVADYSV	HLA-DRB4*01:03	Same binding
45	BA.2.86 and JN.1	S	WNRKRISNCVADYSV	15	353	367	WNRTRISNCVADYSV	HLA-DRB4*01:03	Same binding
46	BA.2.86 and JN.1	S	TRFASVYAWNRKRISNCVAD	20	345	364	TRFASVYAWNRTRISNCVAD	HLA-DRB1*03:01	Same binding
47	BA.2.86 and JN.1	S	TRFASVYAWNRKRISNCVAD	20	345	364	TRFASVYAWNRTRISNCVAD	HLA-DRB5*01:01	Same binding
48	BA.2.86 and JN.1	S	WNRKRISNCVADYSVLYNSA	20	353	372	WNRTRISNCVADYSVLYNFA	HLA-DRB4*01:01	Same binding
49	BA.2.86 and JN.1	S	RFASVYAWNRKRISN	15	346	360	RFASVYAWNRTRISN	HLA-DRB1*08:02	Same binding
50	BA.2.86 and JN.1	S	RFASVYAWNRKRISN	15	346	360	RFASVYAWNRTRISN	HLA-DRB1*15:01	Same binding
51	BA.2.86 and JN.1	S	YAWNRKRISNCVADY	15	351	365	YAWNRTRISNCVADY	HLA-DRB1*04:01	Same binding
52	BA.2.86 and JN.1	S	ASFSTFKCYGVSPTKLN	17	372	388	APFFAFKCYGVSPTKLN	HLA-DRB1*15:02	Same binding
53	BA.2.86 and JN.1	S	VIRGDEVRQIAPGQT	15	401	415	VIKGNEVRQIAPGQT	HLA-DRB1*13:01	Same binding
54	BA.2.86 and JN.1	S	VIRGDEVRQIAPGQT	15	401	415	VIKGNEVSQIAPGQT	HLA-DRB1*13:01	Same binding
55	BA.2.86 and JN.1	S	YADSFVIRGDEVRQI	15	396	410	YADSFVIKGNEVSQI	HLA-DRB1*13:01	Same binding
56	BA.2.86 and JN.1	S	VIRGDEVRQIAPGQTGKIAD	20	401	420	VIKGNEVRQIAPGQTGNIAD	HLA-DRB3*01:01	Same binding
57	BA.2.86 and JN.1	S	LPDDFTGCVIAWNSNNLDSK	20	425	444	LPDDFTGCVIAWNSNKLDSK	HLA-DRB1*15:01	Same binding
58	BA.2.86 and JN.1	S	YNYLYRLFRKSNLKPFERDI	20	449	468	YDYWYRLFRKSKLKPFERDI	HLA-DRB1*11:01	Same binding
59	BA.2.86 and JN.1	S	YNYLYRLFRKSNLKPFERDI	20	449	468	YDYWYRLFRKSKLKPFERDI	HLA-DRB3*01:01	Same binding
60	BA.2.86 and JN.1	S	YLYRLFRKSNLKPFE	15	451	465	YWYRLFRKSKLKPFE	HLA-DRB1*04:01	Same binding
61	BA.2.86 and JN.1	S	YLYRLFRKSNLKPFE	15	451	465	YWYRLFRKSKLKPFE	HLA-DRB1*15:01	Same binding
62	BA.2.86 and JN.1	S	RKSNLKPFERDISTEIYQAG	20	457	476	RKSKLKPFERDISTEIYQAG	HLA-DRB1*04:01	Same binding
63	BA.2.86 and JN.1	S	RKSNLKPFERDISTEIYQAG	20	457	476	RKSKLKPFERDISTEIYQAG	HLA-DRB3*01:01	Same binding
64	BA.2.86 and JN.1	S	GFNCYFPLQSYGF	13	485	497	GPNCYFPLQSYGF	HLA-DRB1*03:01	Same binding
65	BA.2.86 and JN.1	S	YFPLQSYGFQPTNGVGYQPY	20	489	508	YFPLQSYGFRPTYGVGHQPY	HLA-DRB5*01:01	Same binding
66	BA.2.86 and JN.1	S	YQPYRVVVLSFELLHAPATV	20	505	524	HQPYRVVVLSFELLHAPATV	HLA-DRB1*01:01	Same binding
67	BA.2.86 and JN.1	S	KCVNFNFNGLTGTGVLTESN	20	537	556	KCVNFNFNGLTGTGVLTKSN	HLA-DRB1*01:01	Same binding
68	BA.2.86 and JN.1	S	TESNKKFLPFQQFGRDIADT	20	553	572	TESNKKFLPFQQFGRDIVDT	HLA-DRB5*01:01	Same binding
69	BA.2.86 and JN.1	S	TESNKKFLPFQQFGRDIADT	20	553	572	TKSNKKFLPFQQFGRDIVDT	HLA-DRB5*01:01	Same binding
70	BA.2.86 and JN.1	S	VLYQDVNCTEVPVAIHA	17	610	626	VLYQGVNCTEVSVAIHA	HLA-DRB1*13:01	Same binding
71	BA.2.86 and JN.1	S	SYQTQTNSPRRARSVASQSI	20	673	692	SYQTQTKSRRRARSVASQSI	HLA-DRB1*07:01	Same binding
72	BA.2.86 and JN.1	S	PRRARSVASQSIIAYTMSLG	20	681	700	RRRARSVASQSIIAYTMSLG	HLA-DRB1*07:01	Same binding
73	BA.2.86 and JN.1	S	NLLLQYGSFCTQLNR	15	751	765	NLLLQYGSFCTQLKR	HLA-DRB1*15:01	Same binding
74	BA.2.86 and JN.1	S	NLLLQYGSFCTQLNR	15	751	765	NLLLQYGSFCTQLKR	HLA-DRB1*04:04	Same binding
75	BA.2.86 and JN.1	S	SNLLLQYGSFCTQLNRA	17	750	766	SNLLLQYGSFCTQLKRA	HLA-DRB1*15:01	Same binding
76	BA.2.86 and JN.1	S	DSTECSNLLLQYGSFCTQLN	20	745	764	DSTECSNLLLQYGSFCTQLK	HLA-DRB1*15:01	Same binding
77	BA.2.86 and JN.1	S	LLQYGSFCTQLNRALTGIAV	20	753	772	LLQYGSFCTQLKRALTGIAV	HLA-DRB1*15:01	Same binding
78	BA.2.86 and JN.1	S	NLLLQYGSFCTQLNRAL	17	751	767	NLLLQYGSFCTQLKRAL	HLA-DRB1*15:01	Same binding
79	BA.2.86 and JN.1	S	LLQYGSFCTQLNRAL	15	753	767	LLQYGSFCTQLKRAL	HLA-DRB1*15:01	Same binding
80	BA.2.86 and JN.1	S	TPPIKDFGGFNFSQI	15	791	805	TPPIKYFGGFNFSQI	HLA-DRB1*15:01	Same binding
81	BA.2.86 and JN.1	S	NTQEVFAQVKQIYKTPPIKD	20	777	796	NTQEVFAQVKQIYKTPPIKY	HLA-DRB1*11:04	Same binding
82	BA.2.86 and JN.1	S	SAIGKIQDSLSSTASALGKL	20	929	948	SAIGKIQDSLFSTASALGKL	HLA-DRB1*04:01	Same binding
83	BA.2.86 and JN.1	S	SAIGKIQDSLSSTASALGKL	20	929	948	SAIGKIQDSLFSTASALGKL	HLA-DRB1*04:04	Same binding
84	BA.2.86 and JN.1	S	SLSSTASALGKLQDVVNQNA	20	937	956	SLFSTASALGKLQDVVNHNA	HLA-DRB1*04:01	Same binding
85	BA.2.86 and JN.1	S	NQNAQALNTLVKQLSSNFGA	20	953	972	NHNAQALNTLVKQLSSKFGA	HLA-DRB1*01:01	Same binding
86	BA.2.86 and JN.1	S	TLVKQLSSNFGAISSVLNDI	20	961	980	TLVKQLSSKFGAISSVLNDI	HLA-DRB1*01:01	Same binding
87	BA.2.86 and JN.1	S	TLVKQLSSNFGAISSVLNDI	20	961	980	TLVKQLSSKFGAISSVLNDI	HLA-DRB1*04:04	Same binding
88	BA.2.86 and JN.1	S	ITRFQTLLALHRSYL	15	235	249	ITRFQTLLALNRSYL	HLA-DRB1*01:01	Same binding
89	BA.2.86 and JN.1	S	LLALHRSYLTPGDSS	15	241	255	LLALNRSYLTPGDSS	HLA-DRB1*01:01	Same binding
90	BA.2.86 and JN.1	S	GEVFNATRFASVYAW	15	339	353	HEVFNATRFASVYAW	HLA-DRB1*01:01	Same binding
91	BA.2.86 and JN.1	S	DSTECSNLLLQYGSFCTQLN	20	745	764	DSTECSNLLLQYGSFCTQLK	HLA-DRB1*15:01	Same binding
92	BA.2.86 and JN.1	S	LLQYGSFCTQLNRALTGIAV	20	753	772	LLQYGSFCTQLKRALTGIAV	HLA-DRB1*15:01	Same binding
93	BA.2.86 and JN.1	S	NLLLQYGSFCTQLNRAL	17	751	767	NLLLQYGSFCTQLKRAL	HLA-DRB1*15:01	Same binding
94	BA.2.86 and JN.1	S	LLQYGSFCTQLNRAL	15	753	767	LLQYGSFCTQLKRAL	HLA-DRB1*15:01	Same binding
95	BA.2.86 and JN.1	S	VYYPDKVFRSSVLHSTQ	17	36	52	VYYPDKVFRSSVLHLTQ	HLA-DPA10103-DPB1*04:01	Same binding
96	BA.2.86 and JN.1	S	ASFSTFKCYGVSPTKLN	17	372	388	APFFAFKCYGVSPTKLN	HLA-DPA10103-DPB1*06:01	Same binding
97	BA.2.86 and JN.1	S	NAQALNTLVKQLSSNFG	17	955	971	NAQALNTLVKQLSSKFG	HLA-DPA10202-DPB1*05:01	Same binding
98	BA.2.86 and JN.1	S	DAALALLLLDRLNQL	15	216	230	DAALALLLLDRLNKL	HLA-DPA10103-DPB1*04:01	Same binding
99	BA.2.86 and JN.1	S	LLLLDRLNQLESKMS	15	221	235	LLLLDRLNKLESKMS	HLA-DPA10103-DPB1*04:01	Same binding
100	BA.2.86 and JN.1	S	FVIRGDEVRQIAPGQTG	17	400	416	FVIKGNEVRQIAPGQTG	HLA-DQA10505-DQB1*03:01	Same binding
101	BA.2.86 and JN.1	S	GAEHVNNSYECDIPIGA	17	652	668	GAEYVNNSYECDIPIGA	HLA-DQA10201-DQB1*02:02	Same binding
102	BA.2.86 and JN.1	S	SPRRARSVASQSIIAYT	17	680	696	SRRRARSVASQSIIAYT	HLA-DQA10103-DQB1*06:03	Same binding
103	BA.2.86 and JN.1	S	DAALALLLLDRLNQL	15	216	230	DAALALLLLDRLNKL	HLA-DQA10101-DQB1*05:01	Same binding
104	BA.2.86 and JN.1	S	LLLLDRLNQLESKMS	15	221	235	LLLLDRLNKLESKMS	HLA-DQA10101-DQB1*05:01	Same binding
105	BA.2.86 and JN.1	S	DAALALLLLDRLNQL	15	216	230	DAALALLLLDRLNKL	HLA-DQA10102-DQB1*06:02	Same binding
106	BA.2.86 and JN.1	S	LLLLDRLNQLESKMS	15	221	235	LLLLDRLNKLESKMS	HLA-DQA10102-DQB1*06:02	Same binding
107	BA.2.86 and JN.1	S	DAALALLLLDRLNQL	15	216	230	DAALALLLLDRLNKL	HLA-DQA10301-DQB1*03:02	Same binding
108	BA.2.86 and JN.1	S	LLLLDRLNQLESKMS	15	221	235	LLLLDRLNKLESKMS	HLA-DQA10301-DQB1*03:02	Same binding
109	BA.2.86 and JN.1	S	DAALALLLLDRLNQL	15	216	230	DAALALLLLDRLNKL	HLA-DQA10501-DQB1*02:01	Same binding
110	BA.2.86 and JN.1	S	LLLLDRLNQLESKMS	15	221	235	LLLLDRLNKLESKMS	HLA-DQA10501-DQB1*02:01	Same binding
111	BA.2.86 and JN.1	S	SVLYNSASFSTFKCY	15	366	380	SVLYNFAPFFAFKCY	HLA-DRB1*15:01	Same binding
112	BA.2.86 and JN.1	S	VIAWNSNNLDSKVGGNYNYL	20	433	452	VIAWNSNKLDSKHSGNYDYW	HLA-DRB1*15:01	Same binding
113	BA.2.86 and JN.1	S	VIRGDEVRQIAPGQTGKIAD	20	401	420	VIKGNEVSQIAPGQTGNIAD	HLA-DRB3*01:01	Same binding
114	BA.2.86 and JN.1	S	TQLNRALTGIAVEQD	15	761	775	TQLKRALTGIAVEQD	HLA-DRB1*01:01	Same binding
115	BA.2.86 and JN.1	S	LDRLNQLESKMSGKG	15	224	238	LDRLNKLESKMSGKG	HLA-DRB1*01:01	Same binding
116	BA.2.86 and JN.1	S	SASFSTFKCYGVSPT	15	371	385	FAPFFAFKCYGVSPT	HLA-DRB1*04:05	Same binding
117	BA.2.86 and JN.1	S	SASFSTFKCYGVSPT	15	371	385	FAPFFAFKCYGVSPT	HLA-DRB1*11:01	Same binding
118	BA.2.86 and JN.1	S	DSKVGGNYNYLYRLFRK	17	442	458	DSKHSGNYDYWYRLFRK	HLA-DRB1*11:01	Same binding
119	BA.2.86 and JN.1	S	SLLIVNNATNVVIKV	15	116	130	SLLIVNNATNVFIKV	HLA-DRB1*12:01	Improved binding
120	BA.2.86 and JN.1	S	YADSFVIRGDEVRQI	15	396	410	YADSFVIKGNEVRQI	HLA-DRB1*13:01	Improved binding
121	BA.2.86 and JN.1	S	VIRGDEVRQIAPG	13	401	413	VIKGNEVRQIAPG	HLA-DRB3*03:01	Improved binding
122	BA.2.86 and JN.1	S	VIRGDEVRQIAPG	13	401	413	VIKGNEVSQIAPG	HLA-DRB3*03:01	Improved binding
123	BA.2.86 and JN.1	S	YLYRLFRKSNLKPFE	15	451	465	YWYRLFRKSKLKPFE	HLA-DRB1*09:01	Improved binding
124	BA.2.86 and JN.1	S	FNCYFPLQSYGFQPT	15	486	500	PNCYFPLQSYGFRPT	HLA-DRB1*12:01	Improved binding
125	BA.2.86 and JN.1	S	NQNAQALNTLVKQLSSNFGA	20	953	972	NHNAQALNTLVKQLSSKFGA	HLA-DRB1*11:04	Improved binding
126	BA.2.86 and JN.1	M	TVEELKKLLEQWNLVIGFLF	20	9	28	TVEELKKLLEEWNLVIGFLF	HLA-DRB1*07:01	Same binding
127	BA.2.86 and JN.1	M	FLFLTWICLLQFAYA	15	26	40	FLFLAWICLLQFAYA	HLA-DRB1*01:02	Same binding
128	BA.2.86 and JN.1	M	NLVIGFLFLTWICLL	15	21	35	NLVIGFLFLAWICLL	HLA-DRB1*01:02	Same binding
129	BA.2.86 and JN.1	M	LIFLWLLWPVTLACF	15	51	65	LIFLWLLWPVTLTCF	HLA-DRB1*01:02	Same binding
130	BA.2.86 and JN.1	M	FIASFRLFARTRSMW	15	96	110	FIASFRLFVRTRSMW	HLA-DRB1*03:01	Same binding
131	BA.2.86 and JN.1	M	FIASFRLFARTRSMW	15	96	110	FIASFRLFVRTRSMW	HLA-DRB1*14:01	Same binding
132	BA.2.86 and JN.1	M	MWLSYFIASFRLFAR	15	91	105	MWLSYFIASFRLFVR	HLA-DRB1*16:02	Same binding
133	BA.2.86 and JN.1	M	MWLSYFIASFRLFAR	15	91	105	MWLSYFIASFRLFVR	HLA-DRB1*16:01	Same binding
134	BA.2.86 and JN.1	M	MWLSYFIASFRLFAR	15	91	105	MWLSYFIASFRLFVR	HLA-DRB1*14:06	Same binding
135	BA.2.86 and JN.1	M	MWLSYFIASFRLFAR	15	91	105	MWLSYFIASFRLFVR	HLA-DRB1*14:01	Same binding
136	BA.2.86 and JN.1	M	MWLSYFIASFRLFAR	15	91	105	MWLSYFIASFRLFVR	HLA-DRB1*03:01	Same binding
137	BA.2.86 and JN.1	M	RLFARTRSMWSFNPE	15	101	115	RLFVRTRSMWSFNPE	HLA-DRB1*14:01	Same binding
138	BA.2.86 and JN.1	M	GLMWLSYFIASFRLFARTRS	20	89	108	GLMWLSYFIASFRLFVRTRS	HLA-DRB1*01:01	Same binding
139	BA.2.86 and JN.1	M	GLMWLSYFIASFRLFARTRS	20	89	108	GLMWLSYFIASFRLFVRTRS	HLA-DRB1*11:01	Same binding
140	BA.2.86 and JN.1	M	IASFRLFARTRSMWSFNPET	20	97	116	IASFRLFVRTRSMWSFNPET	HLA-DRB1*04:01	Same binding
141	BA.2.86 and JN.1	M	IASFRLFARTRSMWSFNPET	20	97	116	IASFRLFVRTRSMWSFNPET	HLA-DRB1*07:01	Same binding
142	BA.2.86 and JN.1	M	IASFRLFARTRSMWSFNPET	20	97	116	IASFRLFVRTRSMWSFNPET	HLA-DRB1*11:01	Same binding
143	BA.2.86 and JN.1	M	MWLSYFIASFRLFAR	15	91	105	MWLSYFIASFRLFVR	HLA-DRB1*15:01	Same binding
144	BA.2.86 and JN.1	N	DAALALLLLDRLNQL	15	216	230	DAALALLLLDRLNKL	HLA-DRB1*15:01	Same binding
145	BA.2.86 and JN.1	N	DAALALLLLDRLNQL	15	216	230	DAALALLLLDRLNKL	HLA-DRB1*14:01	Same binding
146	BA.2.86 and JN.1	N	DAALALLLLDRLNQL	15	216	230	DAALALLLLDRLNKL	HLA-DRB1*12:01	Same binding
147	BA.2.86 and JN.1	N	DAALALLLLDRLNQL	15	216	230	DAALALLLLDRLNKL	HLA-DRB1*03:01	Same binding
148	BA.2.86 and JN.1	N	LLLLDRLNQLESKMS	15	221	235	LLLLDRLNKLESKMS	HLA-DRB1*03:01	Same binding
149	BA.2.86 and JN.1	N	LLLLDRLNQLESKMS	15	221	235	LLLLDRLNKLESKMS	HLA-DRB1*15:01	Same binding
150	BA.2.86 and JN.1	N	LLLLDRLNQLESKMS	15	221	235	LLLLDRLNKLESKMS	HLA-DRB1*14:01	Same binding
151	BA.2.86 and JN.1	N	LLLLDRLNQLESKMS	15	221	235	LLLLDRLNKLESKMS	HLA-DRB1*12:01	Same binding
152	BA.2.86 and JN.1	N	AALALLLLDRLNQ	13	217	229	AALALLLLDRLNK	HLA-DRB1*13:02	Same binding
153	BA.2.86 and JN.1	N	LLLLDRLNQLESK	13	221	233	LLLLDRLNKLESK	HLA-DRB1*13:02	Same binding
154	BA.2.86 and JN.1	N	DAALALLLLDRLNQL	15	216	230	DAALALLLLDRLNKL	HLA-DRB1*01:01	Same binding
155	BA.2.86 and JN.1	N	DAALALLLLDRLNQL	15	216	230	DAALALLLLDRLNKL	HLA-DRB1*04:01	Same binding
156	BA.2.86 and JN.1	N	DAALALLLLDRLNQL	15	216	230	DAALALLLLDRLNKL	HLA-DRB1*04:05	Same binding
157	BA.2.86 and JN.1	N	DAALALLLLDRLNQL	15	216	230	DAALALLLLDRLNKL	HLA-DRB1*08:02	Same binding
158	BA.2.86 and JN.1	N	DAALALLLLDRLNQL	15	216	230	DAALALLLLDRLNKL	HLA-DRB1*09:01	Same binding
159	BA.2.86 and JN.1	N	DAALALLLLDRLNQL	15	216	230	DAALALLLLDRLNKL	HLA-DRB1*11:01	Same binding
160	BA.2.86 and JN.1	N	DAALALLLLDRLNQL	15	216	230	DAALALLLLDRLNKL	HLA-DRB1*13:02	Same binding
161	BA.2.86 and JN.1	N	DAALALLLLDRLNQL	15	216	230	DAALALLLLDRLNKL	HLA-DRB3*01:01	Same binding
162	BA.2.86 and JN.1	N	DAALALLLLDRLNQL	15	216	230	DAALALLLLDRLNKL	HLA-DRB4*01:01	Same binding
163	BA.2.86 and JN.1	N	DAALALLLLDRLNQL	15	216	230	DAALALLLLDRLNKL	HLA-DRB5*01:01	Same binding
164	BA.2.86 and JN.1	N	LLLLDRLNQLESKMS	15	221	235	LLLLDRLNKLESKMS	HLA-DRB1*01:01	Same binding
165	BA.2.86 and JN.1	N	LLLLDRLNQLESKMS	15	221	235	LLLLDRLNKLESKMS	HLA-DRB1*04:01	Same binding
166	BA.2.86 and JN.1	N	LLLLDRLNQLESKMS	15	221	235	LLLLDRLNKLESKMS	HLA-DRB1*04:05	Same binding
167	BA.2.86 and JN.1	N	LLLLDRLNQLESKMS	15	221	235	LLLLDRLNKLESKMS	HLA-DRB1*07:01	Same binding
168	BA.2.86 and JN.1	N	LLLLDRLNQLESKMS	15	221	235	LLLLDRLNKLESKMS	HLA-DRB1*08:02	Same binding
169	BA.2.86 and JN.1	N	LLLLDRLNQLESKMS	15	221	235	LLLLDRLNKLESKMS	HLA-DRB1*09:01	Same binding
170	BA.2.86 and JN.1	N	LLLLDRLNQLESKMS	15	221	235	LLLLDRLNKLESKMS	HLA-DRB1*11:01	Improved binding
171	BA.2.86 and JN.1	N	LLLLDRLNQLESKMS	15	221	235	LLLLDRLNKLESKMS	HLA-DRB1*13:02	Same binding
172	BA.2.86 and JN.1	N	LLLLDRLNQLESKMS	15	221	235	LLLLDRLNKLESKMS	HLA-DRB3*01:01	Same binding
173	BA.2.86 and JN.1	N	LLLLDRLNQLESKMS	15	221	235	LLLLDRLNKLESKMS	HLA-DRB4*01:01	Same binding
174	BA.2.86 and JN.1	N	LLLLDRLNQLESKMS	15	221	235	LLLLDRLNKLESKMS	HLA-DRB5*01:01	Same binding
175	BA.2.86 and JN.1	N	AALALLLLDRLNQLESKMSG	20	217	236	AALALLLLDRLNKLESKMSG	HLA-DRB1*03:01	Same binding
176	BA.2.86 and JN.1	N	AALALLLLDRLNQLESKMSG	20	217	236	AALALLLLDRLNKLESKMSG	HLA-DRB1*11:01	Same binding
177	BA.2.86 and JN.1	N	AALALLLLDRLNQLESKMSG	20	217	236	AALALLLLDRLNKLESKMSG	HLA-DRB1*11:04	Same binding
178	BA.2.86 and JN.1	N	AALALLLLDRLNQLESKMSG	20	217	236	AALALLLLDRLNKLESKMSG	HLA-DRB3*01:01	Same binding
179	BA.2.86 and JN.1	N	AALALLLLDRLNQLE	15	217	231	AALALLLLDRLNKLE	HLA-DRB1*11:01	Reduced binding
180	BA.2.86 and JN.1	N	ALLLLDRLNQLE	12	220	231	ALLLLDRLNKLE	HLA-DRB1*03:01	Same binding
181	BA.2.86 and JN.1	N	DDFSKQLQQSMSSADSTQA	19	401	419	DDFSKQLQQSMSRADSTQA	HLA-DRB1*11:01	Same binding
182	BA.2.86 and JN.1	ORF1ab	HCANFNVLFSTVFPP	15	4701	4715	HCANFNVLFSTVFPL	HLA-DRB1*07:01	Same binding
183	BA.2.86 and JN.1	ORF8	IGNYTVSCLPFTINC	15	76	90	IGNYTVSCLPFIINC	HLA-DRB1*15:02	Same binding
184	JN.1-specific	S	YLYRLFRKSNLKPFE	15	451	465	YLYRSFRKSNLKPFE	HLA-DRB1*04:01	Same binding
185	JN.1-specific	S	YLYRLFRKSNLKPFE	15	451	465	YLYRSFRKSNLKPFE	HLA-DRB1*04:05	Same binding
186	JN.1-specific	S	YLYRLFRKSNLKPFE	15	451	465	YLYRSFRKSNLKPFE	HLA-DRB1*07:01	Same binding
187	JN.1-specific	S	YLYRLFRKSNLKPFE	15	451	465	YLYRSFRKSNLKPFE	HLA-DRB1*08:02	Same binding
188	JN.1-specific	S	YLYRLFRKSNLKPFE	15	451	465	YLYRSFRKSNLKPFE	HLA-DRB1*09:01	Same binding
189	JN.1-specific	S	YLYRLFRKSNLKPFE	15	451	465	YLYRSFRKSNLKPFE	HLA-DRB1*11:01	Same binding
190	JN.1-specific	S	YLYRLFRKSNLKPFE	15	451	465	YLYRSFRKSNLKPFE	HLA-DRB1*12:01	Same binding
191	JN.1-specific	S	YLYRLFRKSNLKPFE	15	451	465	YLYRSFRKSNLKPFE	HLA-DRB1*15:01	Same binding
192	JN.1-specific	S	DSKVGGNYNYLYRLFRK	17	442	458	DSKVGGNYNYLYRSFRK	HLA-DRB1*11:01	Same binding
193	JN.1-specific	S	LDSKVGGNYNYLYRLFRKSN	20	441	460	LDSKVGGNYNYLYRSFRKSN	HLA-DRB1*11:01	Same binding
194	JN.1-specific	S	LDSKVGGNYNYLYRLFRKSN	20	441	460	LDSKVGGNYNYLYRSFRKSN	HLA-DRB1*11:04	Same binding
195	JN.1-specific	S	YNYLYRLFRKSNLKPFERDI	20	449	468	YNYLYRSFRKSNLKPFERDI	HLA-DRB1*11:01	Same binding
196	JN.1-specific	S	YNYLYRLFRKSNLKPFERDI	20	449	468	YNYLYRSFRKSNLKPFERDI	HLA-DRB1*11:04	Same binding
197	JN.1-specific	S	YNYLYRLFRKSNLKPFERDI	20	449	468	YNYLYRSFRKSNLKPFERDI	HLA-DRB3*01:01	Same binding
198	JN.1-specific	ORF7b	DFYLCFLAFLLFLVL	15	8	22	DFYLCFLAFLLLLVL	HLA-DRB1*01:01	Same binding
