# Supplementary material for: Cross-Reactivity Assessment of Vaccine-Derived SARS-CoV-2 T Cell Responses against BA.2.86 and JN.1
Source: Viruses. 2024 Mar 20;16(3):473. doi: 10.3390/v16030473 (PMC10975570; doi:10.3390/v16030473)
Supplement: Supplementary file 1 [file viruses-16-00473-s001.zip › Supplementary_Table_4.csv]

	Variant	Protein	Epitope	Length	Start	End	Epitope mutant	HLA allele	Predicted effect on binding
1	BA.2.86 and JN.1	S	ASVYAWNRK	9	348	356	ASVYAWNRT	HLA-A*11:01	Reduced binding
2	BA.2.86 and JN.1	S	ASVYAWNRK	9	348	356	ASVYAWNRT	HLA-A*30:01	Reduced binding
3	BA.2.86 and JN.1	S	DSKVGGNYNY	10	442	451	DSKHSGNYDY	HLA-A*26:01	Reduced binding
4	BA.2.86 and JN.1	S	FCNDPFLGV	9	135	143	FCNDPFLDV	HLA-A*02:01	Reduced binding
5	BA.2.86 and JN.1	S	FCNDPFLGVYY	11	135	145	FCNDPFLDVYH	HLA-A*01:01	Reduced binding
6	BA.2.86 and JN.1	S	FQPTNGVGY	9	497	505	FRPTYGVGH	HLA-B*15:01	Reduced binding
7	BA.2.86 and JN.1	S	FVIRGDEVR	9	400	408	FVIKGNEVS	HLA-A*68:01	Reduced binding
8	BA.2.86 and JN.1	S	GVYYHKNNK	9	142	150	LDVYHKNNK	HLA-A*03:01	Reduced binding
9	BA.2.86 and JN.1	S	GVYYHKNNK	9	142	150	LDVYHKNNK	HLA-A*11:01	Reduced binding
10	BA.2.86 and JN.1	S	HVSGTNGTK	9	69	77	AISGTNGTK	HLA-A*68:01	Reduced binding
11	BA.2.86 and JN.1	S	LLALHRSYL	9	241	249	LLALNRSYL	HLA-A*02:01	Reduced binding
12	BA.2.86 and JN.1	S	NVYADSFVIR	10	394	403	NVYADSFVIK	HLA-A*33:03	Reduced binding
13	BA.2.86 and JN.1	S	QIAPGQTGK	9	409	417	QIAPGQTGN	HLA-A*68:01	Reduced binding
14	BA.2.86 and JN.1	S	RLFRKSNLK	9	454	462	RLFRKSKLK	HLA-A*31:01	Reduced binding
15	BA.2.86 and JN.1	S	SWMESEFRV	9	151	159	SWMESESGV	HLA-A*24:02	Reduced binding
16	BA.2.86 and JN.1	S	SWMESEFRVY	10	151	160	SWMESESGVY	HLA-A*29:02	Reduced binding
17	BA.2.86 and JN.1	S	VGYQPYRVV	9	503	511	VGHQPYRVV	HLA-C*06:02	Reduced binding
18	BA.2.86 and JN.1	S	VTWFHAIHV	9	62	70	VTWFHAISG	HLA-A*02:01	Reduced binding
19	BA.2.86 and JN.1	S	YQDVNCTEV	9	612	620	YQGVNCTEV	HLA-A*02:06	Reduced binding
20	BA.2.86 and JN.1	S	AEHVNNSY	8	653	660	AEYVNNSY	HLA-B*44:02	Same binding
21	BA.2.86 and JN.1	S	AEHVNNSY	8	653	660	AEYVNNSY	HLA-B*44:03	Same binding
22	BA.2.86 and JN.1	S	CNDPFLGVY	9	136	144	CNDPFLDVY	HLA-A*01:01	Same binding
23	BA.2.86 and JN.1	S	CNDPFLGVY	9	136	144	CNDPFLDVY	HLA-A*02:01	Same binding
24	BA.2.86 and JN.1	S	CNDPFLGVYY	10	136	145	CNDPFLDVYH	HLA-A*02:01	Same binding
25	BA.2.86 and JN.1	S	FCNDPFLGVY	10	135	144	FCNDPFLDVY	HLA-A*02:01	Same binding
26	BA.2.86 and JN.1	S	FCNDPFLGVY	10	135	144	FCNDPFLDVY	HLA-B*15:01	Same binding
27	BA.2.86 and JN.1	S	FPNITNLCP	9	329	337	FPNVTNLCP	HLA-B*07:02	Same binding
28	BA.2.86 and JN.1	S	FQFCNDPFLG	10	133	142	FQFCNDPFLD	HLA-A*02:01	Same binding
29	BA.2.86 and JN.1	S	FRSSVLHST	9	43	51	FRSSVLHLT	HLA-C*07:01	Same binding
30	BA.2.86 and JN.1	S	FVIRGDEVR	9	400	408	FVIKGNEVR	HLA-A*68:01	Same binding
31	BA.2.86 and JN.1	S	GAAAYYVGY	9	261	269	GAADYYVGY	HLA-A*29:02	Same binding
32	BA.2.86 and JN.1	S	GEVFNATRF	9	339	347	HEVFNATRF	HLA-B*44:02	Same binding
33	BA.2.86 and JN.1	S	GNYNYLYRLF	10	447	456	GNYDYWYRLF	HLA-A*24:02	Same binding
34	BA.2.86 and JN.1	S	IYKTPPIKDF	10	788	797	IYKTPPIKYF	HLA-C*07:02	Same binding
35	BA.2.86 and JN.1	S	IYKTPPIKDF	10	788	797	IYKTPPIKYF	HLA-A*24:02	Same binding
36	BA.2.86 and JN.1	S	KIADYNYKL	9	417	425	NIADYNYKL	HLA-A*02:01	Same binding
37	BA.2.86 and JN.1	S	LPQGFSAL	8	216	223	FPQGFSAL	HLA-B*08:01	Same binding
38	BA.2.86 and JN.1	S	LPQGFSAL	8	216	223	FPQGFSAL	HLA-B*07:02	Same binding
39	BA.2.86 and JN.1	S	LPQGFSALEPL	11	216	226	FPQGFSALEPL	HLA-B*07:02	Same binding
40	BA.2.86 and JN.1	S	LQSYGFQPT	9	492	500	LQSYGFRPT	HLA-A*02:06	Same binding
41	BA.2.86 and JN.1	S	LVKQLSSNF	9	962	970	LVKQLSSKF	HLA-A*32:01	Same binding
42	BA.2.86 and JN.1	S	MESEFRVYS	9	153	161	MESESGVYS	HLA-B*40:01	Same binding
43	BA.2.86 and JN.1	S	NATNVVIKV	9	122	130	NATNVFIKV	HLA-A*02:01	Same binding
44	BA.2.86 and JN.1	S	NATNVVIKV	9	122	130	NATNVFIKV	HLA-C*16:02	Same binding
45	BA.2.86 and JN.1	S	NGVGYQPYR	9	501	509	YGVGHQPYR	HLA-A*33:03	Same binding
46	BA.2.86 and JN.1	S	NSPRRARSVAS	11	679	689	KSRRRARSVAS	HLA-B*07:02	Same binding
47	BA.2.86 and JN.1	S	NVYADSFVIR	10	394	403	NVYADSFVIK	HLA-A*68:01	Same binding
48	BA.2.86 and JN.1	S	NYNYLYRLF	9	448	456	NYDYWYRLF	HLA-A*24:02	Same binding
49	BA.2.86 and JN.1	S	NYNYLYRLFR	10	448	457	NYDYWYRLFR	HLA-A*24:02	Same binding
50	BA.2.86 and JN.1	S	RDIADTTDAV	10	567	576	RDIVDTTDAV	HLA-A*02:01	Same binding
51	BA.2.86 and JN.1	S	RFPNITNLCPF	11	328	338	RFPNVTNLCPF	HLA-A*24:02	Same binding
52	BA.2.86 and JN.1	S	RLFRKSNLK	9	454	462	RLFRKSKLK	HLA-A*03:01	Same binding
53	BA.2.86 and JN.1	S	RLFRKSNLK	9	454	462	RLFRKSKLK	HLA-A*11:01	Same binding
54	BA.2.86 and JN.1	S	RVYSSANNCTF	11	158	168	GVYSSANNCTF	HLA-A*24:02	Same binding
55	BA.2.86 and JN.1	S	SNVTWFHAIHVS	12	60	71	SNVTWFHAISGT	HLA-A*02:01	Same binding
56	BA.2.86 and JN.1	S	STQDLFLPF	9	50	58	LTQDLFLPF	HLA-A*01:01	Same binding
57	BA.2.86 and JN.1	S	STQDLFLPF	9	50	58	LTQDLFLPF	HLA-C*16:02	Same binding
58	BA.2.86 and JN.1	S	STQDLFLPFF	10	50	59	LTQDLFLPFF	HLA-A*01:01	Same binding
59	BA.2.86 and JN.1	S	SVYAWNRKR	9	349	357	SVYAWNRTR	HLA-A*03:01	Same binding
60	BA.2.86 and JN.1	S	SVYAWNRKR	9	349	357	SVYAWNRTR	HLA-A*33:03	Same binding
61	BA.2.86 and JN.1	S	SWMESEFRV	9	151	159	SWMESESGV	HLA-A*02:01	Same binding
62	BA.2.86 and JN.1	S	VLTESNKKF	9	551	559	VLTKSNKKF	HLA-B*15:01	Same binding
63	BA.2.86 and JN.1	S	VRFPNITNL	9	327	335	VRFPNVTNL	HLA-B*13:02	Same binding
64	BA.2.86 and JN.1	S	VVNQNAQAL	9	951	959	VVNHNAQAL	HLA-C*15:02	Same binding
65	BA.2.86 and JN.1	S	VYDPLQPEL	9	1137	1145	VYDPLQLEL	HLA-A*24:02	Same binding
66	BA.2.86 and JN.1	S	VYDPLQPELDSF	12	1137	1148	VYDPLQLELDSF	HLA-A*24:02	Same binding
67	BA.2.86 and JN.1	S	WMESEFRVY	9	152	160	WMESESGVY	HLA-A*01:01	Same binding
68	BA.2.86 and JN.1	S	WTAGAAAYY	9	258	266	WTAGAADYY	HLA-A*26:01	Same binding
69	BA.2.86 and JN.1	S	WTAGAAAYY	9	258	266	WTAGAADYY	HLA-A*01:01	Same binding
70	BA.2.86 and JN.1	S	YECDIPIGAGI	11	660	670	YECDIPIGAGV	HLA-B*40:01	Same binding
71	BA.2.86 and JN.1	S	YGFQPTNGV	9	495	503	YGFRPTYGV	HLA-B*51:01	Same binding
72	BA.2.86 and JN.1	S	YGFQPTNGV	9	495	503	YGFRPTYGV	HLA-A*02:01	Same binding
73	BA.2.86 and JN.1	S	YQPYRVVVL	9	505	513	HQPYRVVVL	HLA-C*06:02	Same binding
74	BA.2.86 and JN.1	S	YQPYRVVVL	9	505	513	HQPYRVVVL	HLA-B*40:01	Same binding
75	BA.2.86 and JN.1	S	YYHKNNKSW	9	144	152	VYHKNNKSW	HLA-A*24:02	Same binding
76	BA.2.86 and JN.1	S	QLNRALTGI	9	762	770	QLKRALTGI	HLA-A*02:03	Improved binding
77	BA.2.86 and JN.1	S	SLSSTASAL	9	937	945	SLFSTASAL	HLA-A*02:01	Improved binding
78	BA.2.86 and JN.1	S	VYAWNRKRI	9	350	358	VYAWNRTRI	HLA-A*24:02	Improved binding
79	BA.2.86 and JN.1	S	YAWNRKRI	8	351	358	YAWNRTRI	HLA-B*51:01	Improved binding
80	BA.2.86 and JN.1	E	FVSEETGTL	9	4	12	FVSEEIGTL	HLA-A*02:01	Improved binding
81	BA.2.86 and JN.1	M	KLLEQWNLV	9	15	23	KLLEEWNLV	HLA-A*02:01	Same binding
82	BA.2.86 and JN.1	M	QWNLVIGFLF	10	19	28	EWNLVIGFLF	HLA-A*24:02	Same binding
83	BA.2.86 and JN.1	M	QWNLVIGFL	9	19	27	EWNLVIGFL	HLA-A*24:02	Reduced binding
84	BA.2.86 and JN.1	M	FLFLTWICL	9	26	34	FLFLAWICL	HLA-A*02:01	Same binding
85	BA.2.86 and JN.1	M	FLFLTWICLL	10	26	35	FLFLAWICLL	HLA-A*02:01	Same binding
86	BA.2.86 and JN.1	M	WLLWPVTLA	9	55	63	WLLWPVTLT	HLA-A*02:01	Reduced binding
87	BA.2.86 and JN.1	M	TLACFVLAAV	10	61	70	TLTCFVLAAV	HLA-A*02:01	Same binding
88	BA.2.86 and JN.1	M	LLWPVTLAC	9	56	64	LLWPVTLTC	HLA-A*02:01	Improved binding
89	BA.2.86 and JN.1	M	LWPVTLACF	9	57	65	LWPVTLTCF	HLA-A*24:02	Same binding
90	BA.2.86 and JN.1	M	TLACFVLAA	9	61	69	TLTCFVLAA	HLA-A*02:01	Reduced binding
91	BA.2.86 and JN.1	M	LLWPVTLACFV	11	56	66	LLWPVTLTCFV	HLA-A*02:01	Same binding
92	BA.2.86 and JN.1	M	TLACFVLAAV	10	61	70	TLTCFVLAAV	HLA-A*02:07	Same binding
93	BA.2.86 and JN.1	M	VTLACFVLA	9	60	68	VTLTCFVLA	HLA-A*02:06	Same binding
94	BA.2.86 and JN.1	M	WPVTLACFV	9	58	66	WPVTLTCFV	HLA-B*07:02	Same binding
95	BA.2.86 and JN.1	M	LACFVLAAV	9	62	70	LTCFVLAAV	HLA-A*02:01	Same binding
96	BA.2.86 and JN.1	M	PVTLACFVL	9	59	67	PVTLTCFVL	HLA-B*07:02	Same binding
97	BA.2.86 and JN.1	M	IASFRLFAR	9	97	105	IASFRLFVR	HLA-A*33:01	Same binding
98	BA.2.86 and JN.1	M	RLFARTRSM	9	101	109	RLFVRTRSM	HLA-A*30:01	Same binding
99	BA.2.86 and JN.1	M	FRLFARTRSM	10	100	109	FRLFVRTRSM	HLA-B*08:01	Same binding
100	BA.2.86 and JN.1	M	FIASFRLFA	9	96	104	FIASFRLFV	HLA-A*02:03	Improved binding
101	BA.2.86 and JN.1	M	SFRLFARTR	9	99	107	SFRLFVRTR	HLA-A*33:03	Same binding
102	BA.2.86 and JN.1	M	RLFARTRSM	9	101	109	RLFVRTRSM	HLA-A*02:01	Reduced binding
103	BA.2.86 and JN.1	M	RLFARTRSM	9	101	109	RLFVRTRSM	HLA-B*07:02	Same binding
104	BA.2.86 and JN.1	M	FIASFRLFA	9	96	104	FIASFRLFV	HLA-A*02:01	Improved binding
105	BA.2.86 and JN.1	M	RLFARTRSMW	10	101	110	RLFVRTRSMW	HLA-A*32:01	Same binding
106	BA.2.86 and JN.1	N	QRNAPRITF	9	9	17	QRNALRITF	HLA-B*27:05	Same binding
107	BA.2.86 and JN.1	N	QRNAPRITF	9	9	17	QRNALRITF	HLA-C*07:02	Same binding
108	BA.2.86 and JN.1	N	QRNAPRITF	9	9	17	QRNALRITF	HLA-C*07:01	Same binding
109	BA.2.86 and JN.1	N	APRITFGGP	9	12	20	ALRITFGGP	HLA-A*02:01	Same binding
110	BA.2.86 and JN.1	N	APRITFGGP	9	12	20	ALRITFGGP	HLA-B*07:02	Reduced binding
111	BA.2.86 and JN.1	N	LLLDRLNQL	9	222	230	LLLDRLNKL	HLA-A*02:01	Same binding
112	BA.2.86 and JN.1	N	LLLLDRLNQL	10	221	230	LLLLDRLNKL	HLA-A*02:01	Reduced binding
113	BA.2.86 and JN.1	N	RLNQLESKM	9	226	234	RLNKLESKM	HLA-A*02:01	Reduced binding
114	BA.2.86 and JN.1	N	LLDRLNQLE	9	223	231	LLDRLNKLE	HLA-A*02:01	Same binding
115	BA.2.86 and JN.1	N	DRLNQLESK	9	225	233	DRLNKLESK	HLA-A*02:01	Same binding
116	BA.2.86 and JN.1	N	LDRLNQLES	9	224	232	LDRLNKLES	HLA-A*02:01	Same binding
117	BA.2.86 and JN.1	N	QQQGQTVTK	9	240	248	QQQSQTVTK	HLA-A*11:01	Same binding
118	BA.2.86 and JN.1	N	QLQQSMSSA	9	406	414	QLQQSMSRA	HLA-A*02:03	Same binding
119	BA.2.86 and JN.1	ORF1ab	QGYKSVNITF	10	834	843	QGYKSVNIIF	HLA-A*24:02	Same binding
120	BA.2.86 and JN.1	ORF1ab	KSVNITFEL	9	837	845	KSVNIIFEL	HLA-A*02:01	Improved binding
121	BA.2.86 and JN.1	ORF1ab	EAKKVKPTV	9	1048	1056	EAKKVKPTL	HLA-B*51:01	Same binding
122	BA.2.86 and JN.1	ORF1ab	VVVNAANVY	9	1056	1064	LVVNAANVY	HLA-B*35:01	Same binding
123	BA.2.86 and JN.1	ORF1ab	DVVAIDYKHY	10	1966	1975	DVVAIDYRHY	HLA-A*26:01	Same binding
124	BA.2.86 and JN.1	ORF1ab	DYKHYTPSF	9	1971	1979	DYRHYTPSF	HLA-A*24:02	Same binding
125	BA.2.86 and JN.1	ORF1ab	VVAIDYKHY	9	1967	1975	VVAIDYRHY	HLA-B*15:01	Improved binding
126	BA.2.86 and JN.1	ORF1ab	AKSHNIALIW	10	2704	2713	AKSHNITLIW	HLA-B*57:01	Same binding
127	BA.2.86 and JN.1	ORF1ab	VAKSHNIAL	9	2703	2711	VAKSHNITL	HLA-B*07:02	Same binding
128	BA.2.86 and JN.1	ORF1ab	DAVNLLTNM	9	3022	3030	DAVNLFTNM	HLA-B*51:01	Same binding
129	BA.2.86 and JN.1	ORF1ab	LLTNMFTPL	9	3026	3034	LFTNMFTPL	HLA-A*02:01	Reduced binding
130	BA.2.86 and JN.1	ORF1ab	LLFLMSFTV	9	3083	3091	LLFLMSFIV	HLA-A*02:07	Reduced binding
131	BA.2.86 and JN.1	ORF1ab	FTVLCLTPV	9	3089	3097	FIVLCLTPV	HLA-A*02:01	Improved binding
132	BA.2.86 and JN.1	ORF1ab	TLLFLMSFT	9	3082	3090	TLLFLMSFI	HLA-A*02:01	Improved binding
133	BA.2.86 and JN.1	ORF1ab	LLFLMSFTV	9	3083	3091	LLFLMSFIV	HLA-A*02:01	Reduced binding
134	BA.2.86 and JN.1	ORF1ab	LYQPPQTSI	9	3249	3257	LYQPPQISI	HLA-A*24:02	Same binding
135	BA.2.86 and JN.1	ORF1ab	LYQPPQTSI	9	3249	3257	LYQPPQISI	HLA-C*07:01	Same binding
136	BA.2.86 and JN.1	ORF1ab	ILTSLLVLV	9	3587	3595	ILTSLLFLV	HLA-A*02:01	Same binding
137	BA.2.86 and JN.1	ORF1ab	TILTSLLVL	9	3586	3594	TILTSLLFL	HLA-A*02:01	Improved binding
138	BA.2.86 and JN.1	ORF1ab	SLLVLVQST	9	3590	3598	SLLFLVQST	HLA-A*02:01	Same binding
139	BA.2.86 and JN.1	ORF1ab	STVFPPTSF	9	4710	4718	STVFPLTSF	HLA-B*57:01	Improved binding
140	BA.2.86 and JN.1	ORF1ab	VVNARLRAK	9	5710	5718	VVNARLCAK	HLA-A*11:01	Same binding
141	BA.2.86 and JN.1	ORF8	YTVSCLPFT	9	79	87	YTVSCLPFI	HLA-A*02:01	Improved binding
142	BA.2.86 and JN.1	ORF8	TVSCLPFTI	9	80	88	TVSCLPFII	HLA-A*02:01	Same binding
143	JN.1-specific	S	NYNYLYRLF	9	448	456	NYNYLYRSF	HLA-A*24:02	Same binding
144	JN.1-specific	S	RLFRKSNLK	9	454	462	RSFRKSNLK	HLA-A*31:01	Same binding
145	JN.1-specific	S	RLFRKSNLK	9	454	462	RSFRKSNLK	HLA-A*03:01	Same binding
146	JN.1-specific	S	YNYLYRLFR	9	449	457	YNYLYRSFR	HLA-A*31:01	Same binding
147	JN.1-specific	S	GNYNYLYRLF	10	447	456	GNYNYLYRSF	HLA-A*24:02	Same binding
148	JN.1-specific	S	RLFRKSNLK	9	454	462	RSFRKSNLK	HLA-A*11:01	Same binding
149	JN.1-specific	S	NYNYLYRLFR	10	448	457	NYNYLYRSFR	HLA-A*24:02	Same binding
150	JN.1-specific	ORF7b	AFLLFLVLI	9	15	23	AFLLLLVLI	HLA-A*01:01	Same binding
151	JN.1-specific	ORF7b	LLFLVLIML	9	17	25	LLLLVLIML	HLA-A*02:01	Same binding
